# Supplementary material for: No evidence that hominin dispersal across Eurasia was part of a wider turnover in mammal distributions
Source: Nat Commun. 2026 Apr 17;17:3575. doi: 10.1038/s41467-026-71648-w (PMC13090383; doi:10.1038/s41467-026-71648-w)
Supplement: Supplementary file 3 — Supplementary Data 1 [file 41467_2026_71648_MOESM3_ESM.csv]

Site	Recording Unit	Long	Lat	Max.age	Min.age	Continent	Order	Family	Genus	species	Data creator	Country	Data Reference
Aba_zawei	Aba_zawei	102.4166667	33.25	0.0295	0.0235	Asia	Perissodactyla	Rhinocerotidae	Coelodonta	antiquitatis	LAP Literature Data	China
Aba_zawei	Aba_zawei	102.4166667	33.25	0.0295	0.0235	Asia	Artiodactyla	Bovidae	Bos	primigenius	LAP Literature Data	China
Aba_zawei	Aba_zawei	102.4166667	33.25	0.0295	0.0235	Asia	Artiodactyla	Bovidae	Bos	indet.	LAP Literature Data	China
Aba_zawei	Aba_zawei	102.4166667	33.25	0.0295	0.0235	Asia	Artiodactyla	Bovidae	Gazella	prjewalskyi	LAP Literature Data	China
Aba_zawei	Aba_zawei	102.4166667	33.25	0.0295	0.0235	Asia	Perissodactyla	Equidae	Equus	indet.	LAP Literature Data	China
Abkhare	Abkhare	46.53333333	38.51666667	7.6	7.1	Asia	Proboscidea	Deinotheriidae	Deinotherium	giganteum	LAP Literature Data	Iran
Abric Romani	Abric Romani	1.679444444	41.53055556	0.07	0.04	Europe	Carnivora	Ursidae	Ursus	indet.	LAP Literature Data	Spain
Abric Romani	Abric Romani	1.679444444	41.53055556	0.07	0.04	Europe	Carnivora	Canidae	Vulpes	vulpes	LAP Literature Data	Spain
Abric Romani	Abric Romani	1.679444444	41.53055556	0.07	0.04	Europe	Artiodactyla	Cervidae	Cervus	elaphus	LAP Literature Data	Spain
Abric Romani	Abric Romani	1.679444444	41.53055556	0.07	0.04	Europe	Carnivora	Canidae	Canis	lupus	LAP Literature Data	Spain
Abric Romani	Abric Romani	1.679444444	41.53055556	0.07	0.04	Europe	Carnivora	Felidae	Panthera	leo	LAP Literature Data	Spain
Abric Romani	Abric Romani	1.679444444	41.53055556	0.07	0.04	Europe	Artiodactyla	Bovidae	Bos	primigenius	LAP Literature Data	Spain
Abric Romani	Abric Romani	1.679444444	41.53055556	0.07	0.04	Europe	Artiodactyla	Suidae	Sus	scrofa	LAP Literature Data	Spain
Abric Romani	Abric Romani	1.679444444	41.53055556	0.07	0.04	Europe	Primates	Hominidae	Homo	sapiens	LAP Literature Data	Spain
Abric Romani	Abric Romani	1.679444444	41.53055556	0.07	0.04	Europe	Artiodactyla	Bovidae	Rupicapra	rupicapra	LAP Literature Data	Spain
Abric Romani	Abric Romani	1.679444444	41.53055556	0.07	0.04	Europe	Perissodactyla	Equidae	Equus	ferus	LAP Literature Data	Spain
Abric Romani	Abric Romani	1.679444444	41.53055556	0.07	0.04	Europe	Carnivora	Felidae	Panthera	pardus	LAP Literature Data	Spain
Abric Romani	Abric Romani	1.679444444	41.53055556	0.07	0.04	Europe	Perissodactyla	Rhinocerotidae	Stephanorhinus	hemitoechus	LAP Literature Data	Spain
Abric Romani	Abric Romani	1.679444444	41.53055556	0.07	0.04	Europe	Artiodactyla	Bovidae	Capra	pyrenaica	LAP Literature Data	Spain
Achmet Aga	Achmet Aga	23.50027778	38.41722222	8.9	5.3	Europe	Artiodactyla	Bovidae	Gazella	indet.	LAP Literature Data	Greece
Achmet Aga	Achmet Aga	23.50027778	38.41722222	8.9	5.3	Europe	Carnivora	Hyaenidae	Ictitherium	indet.	LAP Literature Data	Greece
Achmet Aga	Achmet Aga	23.50027778	38.41722222	8.9	5.3	Europe	Perissodactyla	Rhinocerotidae	Indet.	indet.	LAP Literature Data	Greece
Achmet Aga	Achmet Aga	23.50027778	38.41722222	8.9	5.3	Europe	Artiodactyla	Giraffidae	Helladotherium	indet.	LAP Literature Data	Greece
Achmet Aga	Achmet Aga	23.50027778	38.41722222	8.9	5.3	Europe	Perissodactyla	Equidae	Hipparion	indet.	LAP Literature Data	Greece
Acqua Nera	Acqua Nera	11.1	43	7.6	7.1	Europe	Artiodactyla	Bovidae	Maremmia	hauptii	LAP Literature Data	Italy
Adu Dora	Adu Dora	40.22777778	10.3625	5.7	5.7	Africa	Artiodactyla	Bovidae	Tragoportax	indet.	LAP Literature Data	Ethiopia
Adu Dora	Adu Dora	40.22777778	10.3625	5.7	5.7	Africa	Artiodactyla	Bovidae	Indet.	indet.	LAP Literature Data	Ethiopia
Adu Dora	Adu Dora	40.22777778	10.3625	5.7	5.7	Africa	Artiodactyla	Bovidae	Indet.	indet.	LAP Literature Data	Ethiopia
Adu Dora	Adu Dora	40.22777778	10.3625	5.7	5.7	Africa	Proboscidea	Elephantidae	Indet.	indet.	LAP Literature Data	Ethiopia
Adu Dora	Adu Dora	40.22777778	10.3625	5.7	5.7	Africa	Artiodactyla	Suidae	Nyanzachoerus	indet.	LAP Literature Data	Ethiopia
Adu Dora	Adu Dora	40.22777778	10.3625	5.7	5.7	Africa	Perissodactyla	Equidae	Eurygnathohippus	feibeli	LAP Literature Data	Ethiopia
Adu Dora	Adu Dora	40.22777778	10.3625	5.7	5.7	Africa	Artiodactyla	Bovidae	Kobus	porrecticornis	LAP Literature Data	Ethiopia
Adu Dora	Adu Dora	40.22777778	10.3625	5.7	5.7	Africa	Carnivora	Viverridae	Genetta	indet.	LAP Literature Data	Ethiopia
Adu Dora	Adu Dora	40.22777778	10.3625	5.7	5.7	Africa	Carnivora	Mustelidae	Plesiogulo	botori	LAP Literature Data	Ethiopia
Adu Dora	Adu Dora	40.22777778	10.3625	5.7	5.7	Africa	Artiodactyla	Hippopotamidae	Indet.	indet.	LAP Literature Data	Ethiopia
Adu Dora	Adu Dora	40.22777778	10.3625	5.7	5.7	Africa	Proboscidea	Elephantidae	Primelephas	gomphotheroides	LAP Literature Data	Ethiopia
Adyrgan	Adyrgan	80.2	43.05	2.5	1.9	Asia	Perissodactyla	Equidae	Equus	stenonis	LAP Literature Data	Kazakhstan
Adyrgan	Adyrgan	80.2	43.05	2.5	1.9	Asia	Artiodactyla	Bovidae	Gazella	sinensis	LAP Literature Data	Kazakhstan
Adyrgan	Adyrgan	80.2	43.05	2.5	1.9	Asia	Perissodactyla	Rhinocerotidae	Sinotherium	indet.	LAP Literature Data	Kazakhstan
Adyrgan	Adyrgan	80.2	43.05	2.5	1.9	Asia	Artiodactyla	Camelidae	Gigantocamelus	longipes	LAP Literature Data	Kazakhstan
Adyrgan	Adyrgan	80.2	43.05	2.5	1.9	Asia	Proboscidea	Gomphotheriidae	Anancus	kazachstanensis	LAP Literature Data	Kazakhstan
Afoud 2	Afoud 2	-6.566666667	31.03333333	7.1	5.3	Africa	Carnivora	Indet.	Indet.	indet.	LAP Literature Data	Morocco
Afoud 2	Afoud 2	-6.566666667	31.03333333	7.1	5.3	Africa	Artiodactyla	Indet.	Indet.	indet.	LAP Literature Data	Morocco
Afoud 2	Afoud 2	-6.566666667	31.03333333	7.1	5.3	Africa	Perissodactyla	Equidae	Hipparion	indet.	LAP Literature Data	Morocco
Afoud 8	Afoud 8	-6.566666667	31.03333333	7.1	5.3	Africa	Perissodactyla	Equidae	Hipparion	indet.	LAP Literature Data	Morocco
Agaburnu 2	Agaburnu 2	26.56138889	38.59555556	9.9	7.6	Asia	Artiodactyla	Bovidae	Oioceros	indet.	LAP Literature Data	Turkey
Agera Gawtu	Agera Gawtu	40.23388889	10.42277778	5.2	4.9	Africa	Carnivora	Mustelidae	Indet.	indet.	LAP Literature Data	Ethiopia
Agera Gawtu	Agera Gawtu	40.23388889	10.42277778	5.2	4.9	Africa	Carnivora	Felidae	Dinofelis	indet.	LAP Literature Data	Ethiopia
Agera Gawtu	Agera Gawtu	40.23388889	10.42277778	5.2	4.9	Africa	Carnivora	Hyaenidae	Indet.	indet.	LAP Literature Data	Ethiopia
Agera Gawtu	Agera Gawtu	40.23388889	10.42277778	5.2	4.9	Africa	Artiodactyla	Bovidae	Tragelaphus	indet.	LAP Literature Data	Ethiopia
Agera Gawtu	Agera Gawtu	40.23388889	10.42277778	5.2	4.9	Africa	Artiodactyla	Bovidae	Indet.	indet.	LAP Literature Data	Ethiopia
Agera Gawtu	Agera Gawtu	40.23388889	10.42277778	5.2	4.9	Africa	Artiodactyla	Bovidae	Indet.	indet.	LAP Literature Data	Ethiopia
Agera Gawtu	Agera Gawtu	40.23388889	10.42277778	5.2	4.9	Africa	Artiodactyla	Suidae	Nyanzachoerus	kanamensis	LAP Literature Data	Ethiopia
Agera Gawtu	Agera Gawtu	40.23388889	10.42277778	5.2	4.9	Africa	Carnivora	Felidae	Machairodus	indet.	LAP Literature Data	Ethiopia
Agera Gawtu	Agera Gawtu	40.23388889	10.42277778	5.2	4.9	Africa	Perissodactyla	Rhinocerotidae	Diceros	indet.	LAP Literature Data	Ethiopia
Agera Gawtu	Agera Gawtu	40.23388889	10.42277778	5.2	4.9	Africa	Artiodactyla	Suidae	Nyanzachoerus	indet.	LAP Literature Data	Ethiopia
Agera Gawtu	Agera Gawtu	40.23388889	10.42277778	5.2	4.9	Africa	Primates	Cercopithecidae	Indet.	indet.	LAP Literature Data	Ethiopia
Agera Gawtu	Agera Gawtu	40.23388889	10.42277778	5.2	4.9	Africa	Proboscidea	Gomphotheriidae	Anancus	kenyensis	LAP Literature Data	Ethiopia
Agera Gawtu	Agera Gawtu	40.23388889	10.42277778	5.2	4.9	Africa	Perissodactyla	Equidae	Eurygnathohippus	feibeli	LAP Literature Data	Ethiopia
Agera Gawtu	Agera Gawtu	40.23388889	10.42277778	5.2	4.9	Africa	Artiodactyla	Suidae	Nyanzachoerus	australis	LAP Literature Data	Ethiopia
Agera Gawtu	Agera Gawtu	40.23388889	10.42277778	5.2	4.9	Africa	Artiodactyla	Suidae	Nyanzachoerus	kanamensis	LAP Literature Data	Ethiopia
Agera Gawtu	Agera Gawtu	40.23388889	10.42277778	5.2	4.9	Africa	Artiodactyla	Bovidae	Kobus	porrecticornis	LAP Literature Data	Ethiopia
Agera Gawtu	Agera Gawtu	40.23388889	10.42277778	5.2	4.9	Africa	Artiodactyla	Bovidae	Tragelaphus	moroitu	LAP Literature Data	Ethiopia
Agera Gawtu	Agera Gawtu	40.23388889	10.42277778	5.2	4.9	Africa	Artiodactyla	Hippopotamidae	Hippopotamus	dulu	LAP Literature Data	Ethiopia
Aghajari	Aghajari	49.62694444	30.86888889	8.9	7.6	Asia	Perissodactyla	Equidae	Hipparion	indet.	LAP Literature Data	Iran
Aghouri	Aghouri	-6.583333333	31.1	3.6	2.58	Africa	Artiodactyla	Giraffidae	Sivatherium	maurusium	LAP Literature Data	Morocco
Agios Georgios	Agios Georgios	33.63916667	35.22861111	1.9	0.0117	Europe	Proboscidea	Elephantidae	Elephas	cypriotes	LAP Literature Data	Northern Cyprus
Agios Georgios	Agios Georgios	33.63916667	35.22861111	1.9	0.0117	Europe	Artiodactyla	Hippopotamidae	Phanourios	minutus	LAP Literature Data	Northern Cyprus
Agranga	Agranga	15.36416667	14.9025	9	7	Africa	Artiodactyla	Anthracotheriidae	Libycosaurus	petrocchii	LAP Literature Data	Chad
Ahl al Oughlam	Ahl al Oughlam	-7.55	33.56666667	2.19	1.8	Africa	Carnivora	Felidae	Lynx	indet.	LAP Literature Data	Morocco
Ahl al Oughlam	Ahl al Oughlam	-7.55	33.56666667	2.19	1.8	Africa	Carnivora	Felidae	Dinofelis	indet.	LAP Literature Data	Morocco
Ahl al Oughlam	Ahl al Oughlam	-7.55	33.56666667	2.19	1.8	Africa	Carnivora	Viverridae	Viverra	leakeyi	LAP Literature Data	Morocco
Ahl al Oughlam	Ahl al Oughlam	-7.55	33.56666667	2.19	1.8	Africa	Carnivora	Mustelidae	Mellivora	capensis	LAP Literature Data	Morocco
Ahl al Oughlam	Ahl al Oughlam	-7.55	33.56666667	2.19	1.8	Africa	Carnivora	Felidae	Homotherium	indet.	LAP Literature Data	Morocco
Ahl al Oughlam	Ahl al Oughlam	-7.55	33.56666667	2.19	1.8	Africa	Artiodactyla	Camelidae	Camelus	indet.	LAP Literature Data	Morocco
Ahl al Oughlam	Ahl al Oughlam	-7.55	33.56666667	2.19	1.8	Africa	Artiodactyla	Bovidae	Tragelaphus	indet.	LAP Literature Data	Morocco
Ahl al Oughlam	Ahl al Oughlam	-7.55	33.56666667	2.19	1.8	Africa	Carnivora	Ursidae	Ursus	etruscus	LAP Literature Data	Morocco
Ahl al Oughlam	Ahl al Oughlam	-7.55	33.56666667	2.19	1.8	Africa	Primates	Cercopithecidae	Macaca	indet.	LAP Literature Data	Morocco
Ahl al Oughlam	Ahl al Oughlam	-7.55	33.56666667	2.19	1.8	Africa	Carnivora	Canidae	Canis	aureus	LAP Literature Data	Morocco
Ahl al Oughlam	Ahl al Oughlam	-7.55	33.56666667	2.19	1.8	Africa	Perissodactyla	Equidae	Hipparion	indet.	LAP Literature Data	Morocco
Ahl al Oughlam	Ahl al Oughlam	-7.55	33.56666667	2.19	1.8	Africa	Carnivora	Felidae	Panthera	pardus	LAP Literature Data	Morocco
Ahl al Oughlam	Ahl al Oughlam	-7.55	33.56666667	2.19	1.8	Africa	Carnivora	Felidae	Felis	silvestris	LAP Literature Data	Morocco
Ahl al Oughlam	Ahl al Oughlam	-7.55	33.56666667	2.19	1.8	Africa	Carnivora	Felidae	Acinonyx	aicha	LAP Literature Data	Morocco
Ahl al Oughlam	Ahl al Oughlam	-7.55	33.56666667	2.19	1.8	Africa	Proboscidea	Elephantidae	Elephas	recki	LAP Literature Data	Morocco
Ahl al Oughlam	Ahl al Oughlam	-7.55	33.56666667	2.19	1.8	Africa	Artiodactyla	Giraffidae	Sivatherium	maurusium	LAP Literature Data	Morocco
Ahl al Oughlam	Ahl al Oughlam	-7.55	33.56666667	2.19	1.8	Africa	Artiodactyla	Suidae	Kolpochoerus	phacochoeroides	LAP Literature Data	Morocco
Ahl al Oughlam	Ahl al Oughlam	-7.55	33.56666667	2.19	1.8	Africa	Artiodactyla	Bovidae	Damaliscus	antiquus	LAP Literature Data	Morocco
Ahl al Oughlam	Ahl al Oughlam	-7.55	33.56666667	2.19	1.8	Africa	Artiodactyla	Bovidae	Parmularius	atlanticus	LAP Literature Data	Morocco
Ahl al Oughlam	Ahl al Oughlam	-7.55	33.56666667	2.19	1.8	Africa	Artiodactyla	Bovidae	Gazella	psolea	LAP Literature Data	Morocco
Ahl al Oughlam	Ahl al Oughlam	-7.55	33.56666667	2.19	1.8	Africa	Artiodactyla	Bovidae	Gazella	thomasi	LAP Literature Data	Morocco
Ahl al Oughlam	Ahl al Oughlam	-7.55	33.56666667	2.19	1.8	Africa	Carnivora	Canidae	Nyctereutes	abdeslami	LAP Literature Data	Morocco
Ahl al Oughlam	Ahl al Oughlam	-7.55	33.56666667	2.19	1.8	Africa	Carnivora	Canidae	Vulpes	rueppelii	LAP Literature Data	Morocco
Ahl al Oughlam	Ahl al Oughlam	-7.55	33.56666667	2.19	1.8	Africa	Primates	Cercopithecidae	Theropithecus	atlanticus	LAP Literature Data	Morocco
Ahl al Oughlam	Ahl al Oughlam	-7.55	33.56666667	2.19	1.8	Africa	Carnivora	Viverridae	Herpestes	abdelalii	LAP Literature Data	Morocco
Ahl al Oughlam	Ahl al Oughlam	-7.55	33.56666667	2.19	1.8	Africa	Carnivora	Herpestidae	Ichneumia	nims	LAP Literature Data	Morocco
Ahl al Oughlam	Ahl al Oughlam	-7.55	33.56666667	2.19	1.8	Africa	Carnivora	Hyaenidae	Chasmaporthetes	nitidula	LAP Literature Data	Morocco
Ahl al Oughlam	Ahl al Oughlam	-7.55	33.56666667	2.19	1.8	Africa	Carnivora	Hyaenidae	Pliocrocuta	perrieri	LAP Literature Data	Morocco
Ahl al Oughlam	Ahl al Oughlam	-7.55	33.56666667	2.19	1.8	Africa	Carnivora	Mustelidae	Prepoecilogale	bolti	LAP Literature Data	Morocco
Ahl al Oughlam	Ahl al Oughlam	-7.55	33.56666667	2.19	1.8	Africa	Carnivora	Mustelidae	Lutra	fatimazohrae	LAP Literature Data	Morocco
Ahl al Oughlam	Ahl al Oughlam	-7.55	33.56666667	2.19	1.8	Africa	Carnivora	Mustelidae	Poecilictis	libyca	LAP Literature Data	Morocco
Ahl al Oughlam	Ahl al Oughlam	-7.55	33.56666667	2.19	1.8	Africa	Perissodactyla	Rhinocerotidae	Ceratotherium	mauritanicum	LAP Literature Data	Morocco
Ahl al Oughlam	Ahl al Oughlam	-7.55	33.56666667	2.19	1.8	Africa	Proboscidea	Gomphotheriidae	Anancus	osiris	LAP Literature Data	Morocco
Ahl al Oughlam	Ahl al Oughlam	-7.55	33.56666667	2.19	1.8	Africa	Carnivora	Hyaenidae	Hyaena	abronia	LAP Literature Data	Morocco
Ahl al Oughlam	Ahl al Oughlam	-7.55	33.56666667	2.19	1.8	Africa	Carnivora	Viverridae	Genetta	indet.	LAP Literature Data	Morocco
Ahl al Oughlam	Ahl al Oughlam	-7.55	33.56666667	2.19	1.8	Africa	Artiodactyla	Bovidae	Kobus	barbarus	LAP Literature Data	Morocco
Ahl al Oughlam	Ahl al Oughlam	-7.55	33.56666667	2.19	1.8	Africa	Artiodactyla	Bovidae	Beatragus	antiquus	LAP Literature Data	Morocco
Ahl al Oughlam	Ahl al Oughlam	-7.55	33.56666667	2.19	1.8	Africa	Carnivora	Hyaenidae	Crocuta	dietrichi	LAP Literature Data	Morocco
Ahmado	Ahmado	42.08333333	10	3.6	2.58	Africa	Primates	Cercopithecidae	Theropithecus	oswaldi	LAP Literature Data	Ethiopia
Ahmado	Ahmado	42.08333333	10	3.6	2.58	Africa	Primates	Cercopithecidae	Parapapio	jonesi	LAP Literature Data	Ethiopia
Ahmatovska Formation	Ahmatovska Formation	25.325	42.19944444	8.9	5.3	Europe	Primates	Hominidae	Ouranopithecus	indet.	LAP Literature Data	Bulgaria
Ain Boucherit	Ain Boucherit	4.136111111	35.41944444	2.5	1.9	Africa	Artiodactyla	Hippopotamidae	Hippopotamus	amphibius	LAP Literature Data	Algeria
Ain Boucherit	Ain Boucherit	4.136111111	35.41944444	2.5	1.9	Africa	Artiodactyla	Bovidae	Parmularius	altidens	LAP Literature Data	Algeria
Ain Boucherit	Ain Boucherit	4.136111111	35.41944444	2.5	1.9	Africa	Perissodactyla	Equidae	Equus	numidicus	LAP Literature Data	Algeria
Ain Boucherit	Ain Boucherit	4.136111111	35.41944444	2.5	1.9	Africa	Artiodactyla	Suidae	Kolpochoerus	heseloni	LAP Literature Data	Algeria
Ain Boucherit	Ain Boucherit	4.136111111	35.41944444	2.5	1.9	Africa	Perissodactyla	Rhinocerotidae	Ceratotherium	mauritanicum	LAP Literature Data	Algeria
Ain Boucherit	Ain Boucherit	4.136111111	35.41944444	2.5	1.9	Africa	Carnivora	Canidae	Vulpes	vulpes	LAP Literature Data	Algeria
Ain Boucherit	Ain Boucherit	4.136111111	35.41944444	2.5	1.9	Africa	Proboscidea	Gomphotheriidae	Anancus	osiris	LAP Literature Data	Algeria
Ain Boucherit	Ain Boucherit	4.136111111	35.41944444	2.5	1.9	Africa	Artiodactyla	Bovidae	Damaliscus	cuiculi	LAP Literature Data	Algeria
Ain Boucherit	Ain Boucherit	4.136111111	35.41944444	2.5	1.9	Africa	Artiodactyla	Bovidae	Redunca	eulmensis	LAP Literature Data	Algeria
Ain Boucherit	Ain Boucherit	4.136111111	35.41944444	2.5	1.9	Africa	Artiodactyla	Bovidae	Parantidorcas	latifrons	LAP Literature Data	Algeria
Ain Boucherit	Ain Boucherit	4.136111111	35.41944444	2.5	1.9	Africa	Artiodactyla	Bovidae	Bos	palaethiopicus	LAP Literature Data	Algeria
Ain Boucherit	Ain Boucherit	4.136111111	35.41944444	2.5	1.9	Africa	Artiodactyla	Bovidae	Gazella	setifensis	LAP Literature Data	Algeria
Ain Boucherit	Ain Boucherit	4.136111111	35.41944444	2.5	1.9	Africa	Artiodactyla	Bovidae	Oreonagor	tournoueri	LAP Literature Data	Algeria
Ain Boucherit	Ain Boucherit	4.136111111	35.41944444	2.5	1.9	Africa	Carnivora	Canidae	Canis	anthus	LAP Literature Data	Algeria
Ain Boucherit	Ain Boucherit	4.136111111	35.41944444	2.5	1.9	Africa	Proboscidea	Elephantidae	Mammuthus	africanavus	LAP Literature Data	Algeria
Ain Boucherit	Ain Boucherit	4.136111111	35.41944444	2.5	1.9	Africa	Artiodactyla	Giraffidae	Libytherium	maurusium	LAP Literature Data	Algeria
Ain Boucherit	Ain Boucherit	4.136111111	35.41944444	2.5	1.9	Africa	Perissodactyla	Equidae	Eurygnathohippus	libycum	LAP Literature Data	Algeria
Ain Boucherit	Ain Boucherit	4.136111111	35.41944444	2.5	1.9	Africa	Artiodactyla	Bovidae	Connochaetes	tournoueri	LAP Literature Data	Algeria
Ain Brimba	Ain Brimba	9	33	3.55	2.5	Africa	Carnivora	Indet.	Indet.	indet.	LAP Literature Data	Tunisia
Ain Brimba	Ain Brimba	9	33	3.55	2.5	Africa	Artiodactyla	Giraffidae	Sivatherium	maurusium	LAP Literature Data	Tunisia
Ain Brimba	Ain Brimba	9	33	3.55	2.5	Africa	Carnivora	Hyaenidae	Hyaena	hyaena	LAP Literature Data	Tunisia
Ain Brimba	Ain Brimba	9	33	3.55	2.5	Africa	Perissodactyla	Rhinocerotidae	Ceratotherium	mauritanicum	LAP Literature Data	Tunisia
Ain Brimba	Ain Brimba	9	33	3.55	2.5	Africa	Artiodactyla	Giraffidae	Giraffa	pomeli	LAP Literature Data	Tunisia
Ain Brimba	Ain Brimba	9	33	3.55	2.5	Africa	Artiodactyla	Bovidae	Parantidorcas	latifrons	LAP Literature Data	Tunisia
Ain Brimba	Ain Brimba	9	33	3.55	2.5	Africa	Artiodactyla	Bovidae	Gazella	setifensis	LAP Literature Data	Tunisia
Ain Brimba	Ain Brimba	9	33	3.55	2.5	Africa	Proboscidea	Elephantidae	Mammuthus	africanavus	LAP Literature Data	Tunisia
Ain Brimba	Ain Brimba	9	33	3.55	2.5	Africa	Artiodactyla	Bovidae	Capra	primaeva	LAP Literature Data	Tunisia
Ain Brimba	Ain Brimba	9	33	3.55	2.5	Africa	Primates	Cercopithecidae	Anomalopithecus	bicuspidatus	LAP Literature Data	Tunisia
Ain Brimba	Ain Brimba	9	33	3.55	2.5	Africa	Carnivora	Felidae	Homotherium	africanum	LAP Literature Data	Tunisia
Ain Brimba	Ain Brimba	9	33	3.55	2.5	Africa	Perissodactyla	Equidae	Eurygnathohippus	libycum	LAP Literature Data	Tunisia
Ain Brimba	Ain Brimba	9	33	3.55	2.5	Africa	Carnivora	Hyaenidae	Crocuta	crocuta	LAP Literature Data	Tunisia
Ain el Bey	Ain el Bey	4.083333333	35.33333333	3.6	2.58	Africa	Perissodactyla	Equidae	Equus	numidicus	LAP Literature Data	Algeria
Ain el Bey	Ain el Bey	4.083333333	35.33333333	3.6	2.58	Africa	Perissodactyla	Equidae	Hipparion	sitifense	LAP Literature Data	Algeria
Ain el Bey	Ain el Bey	4.083333333	35.33333333	3.6	2.58	Africa	Artiodactyla	Suidae	Kolpochoerus	phacochoeroides	LAP Literature Data	Algeria
Ain el Hadj Baba	Ain el Hadj Baba	6.6	36.35	3.6	2.58	Africa	Perissodactyla	Equidae	Equus	numidicus	LAP Literature Data	Algeria
Ain el Hadj Baba	Ain el Hadj Baba	6.6	36.35	3.6	2.58	Africa	Perissodactyla	Equidae	Hipparion	sitifense	LAP Literature Data	Algeria
Ain Hanech	Ain Hanech	4.133333333	35.41666667	1.83	1.6	Africa	Proboscidea	Elephantidae	Mammuthus	meridionalis	LAP Literature Data	Algeria
Ain Hanech	Ain Hanech	4.133333333	35.41666667	1.83	1.6	Africa	Artiodactyla	Hippopotamidae	Hippopotamus	amphibius	LAP Literature Data	Algeria
Ain Hanech	Ain Hanech	4.133333333	35.41666667	1.83	1.6	Africa	Proboscidea	Elephantidae	Elephas	maghrebiensis	LAP Literature Data	Algeria
Ain Hanech	Ain Hanech	4.133333333	35.41666667	1.83	1.6	Africa	Perissodactyla	Equidae	Equus	tabeti	LAP Literature Data	Algeria
Ain Hanech	Ain Hanech	4.133333333	35.41666667	1.83	1.6	Africa	Artiodactyla	Giraffidae	Sivatherium	maurusium	LAP Literature Data	Algeria
Ain Hanech	Ain Hanech	4.133333333	35.41666667	1.83	1.6	Africa	Artiodactyla	Bovidae	Numidocapra	crassicornis	LAP Literature Data	Algeria
Ain Hanech	Ain Hanech	4.133333333	35.41666667	1.83	1.6	Africa	Artiodactyla	Bovidae	Tragelaphus	gaudryi	LAP Literature Data	Algeria
Ain Hanech	Ain Hanech	4.133333333	35.41666667	1.83	1.6	Africa	Artiodactyla	Suidae	Kolpochoerus	heseloni	LAP Literature Data	Algeria
Ain Hanech	Ain Hanech	4.133333333	35.41666667	1.83	1.6	Africa	Artiodactyla	Bovidae	Alcelaphus	indet.	LAP Literature Data	Algeria
Ain Hanech	Ain Hanech	4.133333333	35.41666667	1.83	1.6	Africa	Perissodactyla	Rhinocerotidae	Ceratotherium	mauritanicum	LAP Literature Data	Algeria
Ain Hanech	Ain Hanech	4.133333333	35.41666667	1.83	1.6	Africa	Artiodactyla	Bovidae	Bos	bubaloides	LAP Literature Data	Algeria
Ain Hanech	Ain Hanech	4.133333333	35.41666667	1.83	1.6	Africa	Artiodactyla	Bovidae	Gorgon	mediterraneus	LAP Literature Data	Algeria
Ain Hanech	Ain Hanech	4.133333333	35.41666667	1.83	1.6	Africa	Artiodactyla	Bovidae	Gazella	pomeli	LAP Literature Data	Algeria
Ain Hanech	Ain Hanech	4.133333333	35.41666667	1.83	1.6	Africa	Artiodactyla	Bovidae	Bos	praeafricanus	LAP Literature Data	Algeria
Ain Hanech	Ain Hanech	4.133333333	35.41666667	1.83	1.6	Africa	Carnivora	Canidae	Vulpes	vulpes	LAP Literature Data	Algeria
Ain Hanech	Ain Hanech	4.133333333	35.41666667	1.83	1.6	Africa	Carnivora	Canidae	Canis	atrox	LAP Literature Data	Algeria
Ain Hanech	Ain Hanech	4.133333333	35.41666667	1.83	1.6	Africa	Proboscidea	Gomphotheriidae	Anancus	osiris	LAP Literature Data	Algeria
Ain Hanech	Ain Hanech	4.133333333	35.41666667	1.83	1.6	Africa	Artiodactyla	Giraffidae	Giraffa	pomeli	LAP Literature Data	Algeria
Ain Hanech	Ain Hanech	4.133333333	35.41666667	1.83	1.6	Africa	Perissodactyla	Equidae	Eurygnathohippus	libycum	LAP Literature Data	Algeria
Ain Hanech	Ain Hanech	4.133333333	35.41666667	1.83	1.6	Africa	Artiodactyla	Bovidae	Oryx	eleulmensis	LAP Literature Data	Algeria
Ain Hanech	Ain Hanech	4.133333333	35.41666667	1.83	1.6	Africa	Carnivora	Hyaenidae	Crocuta	crocuta	LAP Literature Data	Algeria
Ain Jourdel	Ain Jourdel	5.4	36.18333333	2.58	1.8	Africa	Perissodactyla	Equidae	Equus	tabeti	LAP Literature Data	Algeria
Ain Jourdel	Ain Jourdel	5.4	36.18333333	2.58	1.8	Africa	Perissodactyla	Equidae	Equus	numidicus	LAP Literature Data	Algeria
Ain Jourdel	Ain Jourdel	5.4	36.18333333	2.58	1.8	Africa	Artiodactyla	Giraffidae	Sivatherium	maurusium	LAP Literature Data	Algeria
Ain Jourdel	Ain Jourdel	5.4	36.18333333	2.58	1.8	Africa	Perissodactyla	Equidae	Hipparion	sitifense	LAP Literature Data	Algeria
Ain Jourdel	Ain Jourdel	5.4	36.18333333	2.58	1.8	Africa	Artiodactyla	Suidae	Kolpochoerus	phacochoeroides	LAP Literature Data	Algeria
Ain Jourdel	Ain Jourdel	5.4	36.18333333	2.58	1.8	Africa	Primates	Cercopithecidae	Theropithecus	atlanticus	LAP Literature Data	Algeria
Ain Jourdel	Ain Jourdel	5.4	36.18333333	2.58	1.8	Africa	Artiodactyla	Bovidae	Gazella	setifensis	LAP Literature Data	Algeria
Ain Jourdel	Ain Jourdel	5.4	36.18333333	2.58	1.8	Africa	Artiodactyla	Bovidae	Oreonagor	tournoueri	LAP Literature Data	Algeria
Ain Jourdel	Ain Jourdel	5.4	36.18333333	2.58	1.8	Africa	Artiodactyla	Giraffidae	Giraffa	camelopardalis	LAP Literature Data	Algeria
Ain Jourdel	Ain Jourdel	5.4	36.18333333	2.58	1.8	Africa	Perissodactyla	Equidae	Eurygnathohippus	libycum	LAP Literature Data	Algeria
Ain Maarouf	Ain Maarouf	-8	31	0.774	0.129	Africa	Carnivora	Hyaenidae	Crocuta	indet.	LAP Literature Data	Morocco
Ain Maarouf	Ain Maarouf	-8	31	0.774	0.129	Africa	Artiodactyla	Bovidae	Indet.	indet.	LAP Literature Data	Morocco
Ain Maarouf	Ain Maarouf	-8	31	0.774	0.129	Africa	Primates	Hominidae	Homo	erectus	LAP Literature Data	Morocco
Ain Maarouf	Ain Maarouf	-8	31	0.774	0.129	Africa	Artiodactyla	Bovidae	Connochaetes	indet.	LAP Literature Data	Morocco
Ain Maarouf	Ain Maarouf	-8	31	0.774	0.129	Africa	Artiodactyla	Bovidae	Rabaticeras	indet.	LAP Literature Data	Morocco
Ain Maarouf	Ain Maarouf	-8	31	0.774	0.129	Africa	Artiodactyla	Hippopotamidae	Hippopotamus	sirensis	LAP Literature Data	Morocco
Ain Maarouf	Ain Maarouf	-8	31	0.774	0.129	Africa	Perissodactyla	Equidae	Equus	mauritanicus	LAP Literature Data	Morocco
Ain Maarouf	Ain Maarouf	-8	31	0.774	0.129	Africa	Proboscidea	Elephantidae	Loxodonta	atlantica	LAP Literature Data	Morocco
Ain Maarouf	Ain Maarouf	-8	31	0.774	0.129	Africa	Artiodactyla	Bovidae	Parmularius	ambiguus	LAP Literature Data	Morocco
Ain Maarouf	Ain Maarouf	-8	31	0.774	0.129	Africa	Perissodactyla	Equidae	Equus	algericus	LAP Literature Data	Morocco
Ain Maarouf	Ain Maarouf	-8	31	0.774	0.129	Africa	Proboscidea	Elephantidae	Elephas	iolensis	LAP Literature Data	Morocco
Aivaliki	Aivaliki	24.33333333	41.2	1.9	0.0117	Europe	Perissodactyla	Rhinocerotidae	Stephanorhinus	etruscus	LAP Literature Data	Greece
Ajdyrlja	Ajdyrlja	59.35	52.2	3.4977	2.58	Asia	Proboscidea	Elephantidae	Mammuthus	meridionalis	LAP Literature Data	Russia
Ajdyrlja	Ajdyrlja	59.35	52.2	3.4977	2.58	Asia	Proboscidea	Mammutidae	Mammut	borsoni	LAP Literature Data	Russia
Ajdyrlja	Ajdyrlja	59.35	52.2	3.4977	2.58	Asia	Proboscidea	Mammutidae	Zygolophodon	tapiroides	LAP Literature Data	Russia
Ajgyrzhal	Ajgyrzhal	80.05	42.95	4.863	3.988	Asia	Perissodactyla	Rhinocerotidae	Dihoplus	pikermiensis	LAP Literature Data	Kazakhstan
Ajgyrzhal	Ajgyrzhal	80.05	42.95	4.863	3.988	Asia	Perissodactyla	Equidae	Hipparion	houfenense	LAP Literature Data	Kazakhstan
Ajgyrzhal	Ajgyrzhal	80.05	42.95	4.863	3.988	Asia	Perissodactyla	Equidae	Hipparion	hippidiodus	LAP Literature Data	Kazakhstan
Ajgyrzhal	Ajgyrzhal	80.05	42.95	4.863	3.988	Asia	Proboscidea	Gomphotheriidae	Anancus	kazachstanensis	LAP Literature Data	Kazakhstan
Akburun	Akburun	26.56944444	38.56722222	9.9	7.6	Asia	Artiodactyla	Suidae	Hippopotamodon	major	LAP Literature Data	Turkey
Akcayir (1:2:3)	Akcayir (1:2:3)	30.40583333	39.74472222	7.1	2.5	Asia	Artiodactyla	Bovidae	Indet.	indet.	LAP Literature Data	Turkey
Akcayir (1:2:3)	Akcayir (1:2:3)	30.40583333	39.74472222	7.1	2.5	Asia	Proboscidea	Gomphotheriidae	Anancus	arvernensis	LAP Literature Data	Turkey
Akcayir (1:2:3)	Akcayir (1:2:3)	30.40583333	39.74472222	7.1	2.5	Asia	Perissodactyla	Equidae	Hipparion	indet.	LAP Literature Data	Turkey
Akesai-hongyazi	Akesai-hongyazi	94.33333333	39.33333333	7.2	5.3	Asia	Perissodactyla	Rhinocerotidae	Chilotherium	indet.	LAP Literature Data	China
Akesai-hongyazi	Akesai-hongyazi	94.33333333	39.33333333	7.2	5.3	Asia	Artiodactyla	Bovidae	Gazella	indet.	LAP Literature Data	China
Akesai-hongyazi	Akesai-hongyazi	94.33333333	39.33333333	7.2	5.3	Asia	Artiodactyla	Cervidae	Indet.	indet.	LAP Literature Data	China
Akesai-hongyazi	Akesai-hongyazi	94.33333333	39.33333333	7.2	5.3	Asia	Artiodactyla	Giraffidae	Palaeotragus	indet.	LAP Literature Data	China
Akesai-hongyazi	Akesai-hongyazi	94.33333333	39.33333333	7.2	5.3	Asia	Carnivora	Indet.	Indet.	indet.	LAP Literature Data	China
Akesai-hongyazi	Akesai-hongyazi	94.33333333	39.33333333	7.2	5.3	Asia	Perissodactyla	Equidae	Hipparion	indet.	LAP Literature Data	China
Akgedik-Bayir	Akgedik-Bayir	28.25	37.25	7.6	7.1	Asia	Perissodactyla	Equidae	Cremohipparion	matthewi	LAP Literature Data	Turkey
Akgedik-Bayir	Akgedik-Bayir	28.25	37.25	7.6	7.1	Asia	Perissodactyla	Equidae	Cremohipparion	mediterraneum	LAP Literature Data	Turkey
Akgedik-Bayir	Akgedik-Bayir	28.25	37.25	7.6	7.1	Asia	Artiodactyla	Bovidae	Tragoportax	indet.	LAP Literature Data	Turkey
Akgedik-Bayir	Akgedik-Bayir	28.25	37.25	7.6	7.1	Asia	Artiodactyla	Bovidae	Protragelaphus	skouzesi	LAP Literature Data	Turkey
Akgedik-Bayir	Akgedik-Bayir	28.25	37.25	7.6	7.1	Asia	Artiodactyla	Bovidae	Palaeoryx	pallasi	LAP Literature Data	Turkey
Akgedik-Bayir	Akgedik-Bayir	28.25	37.25	7.6	7.1	Asia	Artiodactyla	Bovidae	Gazella	indet.	LAP Literature Data	Turkey
Akgedik-Bayir	Akgedik-Bayir	28.25	37.25	7.6	7.1	Asia	Perissodactyla	Chalicotheriidae	Ancylotherium	pentelicum	LAP Literature Data	Turkey
Akgedik-Bayir	Akgedik-Bayir	28.25	37.25	7.6	7.1	Asia	Artiodactyla	Bovidae	Sinotragus	occidentalis	LAP Literature Data	Turkey
Akgedik-Bayir	Akgedik-Bayir	28.25	37.25	7.6	7.1	Asia	Perissodactyla	Rhinocerotidae	Pliodiceros	neumayri	LAP Literature Data	Turkey
Akgedik-Bayir	Akgedik-Bayir	28.25	37.25	7.6	7.1	Asia	Artiodactyla	Giraffidae	Indet.	indet.	LAP Literature Data	Turkey
Akgedik-Bayir	Akgedik-Bayir	28.25	37.25	7.6	7.1	Asia	Artiodactyla	Suidae	Hippopotamodon	erymanthius	LAP Literature Data	Turkey
akhalkalaki	akhalkalaki	43.46083333	41.54305556	1.141	0.781	Asia	Carnivora	Felidae	Homotherium	indet.	LAP Literature Data	Georgia
akhalkalaki	akhalkalaki	43.46083333	41.54305556	1.141	0.781	Asia	Perissodactyla	Rhinocerotidae	Stephanorhinus	etruscus	LAP Literature Data	Georgia
akhalkalaki	akhalkalaki	43.46083333	41.54305556	1.141	0.781	Asia	Proboscidea	Elephantidae	Mammuthus	meridionalis	LAP Literature Data	Georgia
akhalkalaki	akhalkalaki	43.46083333	41.54305556	1.141	0.781	Asia	Artiodactyla	Bovidae	Bison	indet.	LAP Literature Data	Georgia
akhalkalaki	akhalkalaki	43.46083333	41.54305556	1.141	0.781	Asia	Carnivora	Hyaenidae	Pachycrocuta	brevirostris	LAP Literature Data	Georgia
akhalkalaki	akhalkalaki	43.46083333	41.54305556	1.141	0.781	Asia	Carnivora	Felidae	Panthera	gombaszoegensis	LAP Literature Data	Georgia
akhalkalaki	akhalkalaki	43.46083333	41.54305556	1.141	0.781	Asia	Proboscidea	Elephantidae	Mammuthus	trogontherii	LAP Literature Data	Georgia
akhalkalaki	akhalkalaki	43.46083333	41.54305556	1.141	0.781	Asia	Carnivora	Canidae	Canis	mosbachensis	LAP Literature Data	Georgia
akhalkalaki	akhalkalaki	43.46083333	41.54305556	1.141	0.781	Asia	Carnivora	Ursidae	Ursus	deningeri	LAP Literature Data	Georgia
akhalkalaki	akhalkalaki	43.46083333	41.54305556	1.141	0.781	Asia	Artiodactyla	Bovidae	Bos	indet.	LAP Literature Data	Georgia
akhalkalaki	akhalkalaki	43.46083333	41.54305556	1.141	0.781	Asia	Artiodactyla	Bovidae	Capra	indet.	LAP Literature Data	Georgia
akhalkalaki	akhalkalaki	43.46083333	41.54305556	1.141	0.781	Asia	Carnivora	Mustelidae	Meles	meles	LAP Literature Data	Georgia
akhalkalaki	akhalkalaki	43.46083333	41.54305556	1.141	0.781	Asia	Carnivora	Mustelidae	Vormela	peregusna	LAP Literature Data	Georgia
akhalkalaki	akhalkalaki	43.46083333	41.54305556	1.141	0.781	Asia	Perissodactyla	Equidae	Equus	suessenbornensis	LAP Literature Data	Georgia
akhalkalaki	akhalkalaki	43.46083333	41.54305556	1.141	0.781	Asia	Artiodactyla	Cervidae	Megaloceros	solilhacus	LAP Literature Data	Georgia
akhalkalaki	akhalkalaki	43.46083333	41.54305556	1.141	0.781	Asia	Carnivora	Mustelidae	Lutra	lutra	LAP Literature Data	Georgia
akhalkalaki	akhalkalaki	43.46083333	41.54305556	1.141	0.781	Asia	Perissodactyla	Equidae	Equus	hipparionoides	LAP Literature Data	Georgia
akhalkalaki	akhalkalaki	43.46083333	41.54305556	1.141	0.781	Asia	Artiodactyla	Hippopotamidae	Hippopotamus	georgicus	LAP Literature Data	Georgia
akhalkalaki	akhalkalaki	43.46083333	41.54305556	1.141	0.781	Asia	Artiodactyla	Bovidae	Sinoreas	indet.	LAP Literature Data	Georgia
Akkasdagi	Akkasdagi	33.64722222	38.49055556	7.1	7.1	Asia	Carnivora	Hyaenidae	Ictitherium	viverrinum	LAP Literature Data	Turkey
Akkasdagi	Akkasdagi	33.64722222	38.49055556	7.1	7.1	Asia	Carnivora	Hyaenidae	Adcrocuta	eximia	LAP Literature Data	Turkey
Akkasdagi	Akkasdagi	33.64722222	38.49055556	7.1	7.1	Asia	Carnivora	Felidae	Felis	attica	LAP Literature Data	Turkey
Akkasdagi	Akkasdagi	33.64722222	38.49055556	7.1	7.1	Asia	Perissodactyla	Rhinocerotidae	Dihoplus	pikermiensis	LAP Literature Data	Turkey
Akkasdagi	Akkasdagi	33.64722222	38.49055556	7.1	7.1	Asia	Perissodactyla	Equidae	Hipparion	dietrichi	LAP Literature Data	Turkey
Akkasdagi	Akkasdagi	33.64722222	38.49055556	7.1	7.1	Asia	Perissodactyla	Equidae	Cremohipparion	moldavicum	LAP Literature Data	Turkey
Akkasdagi	Akkasdagi	33.64722222	38.49055556	7.1	7.1	Asia	Perissodactyla	Equidae	Plesiohipparion	longipes	LAP Literature Data	Turkey
Akkasdagi	Akkasdagi	33.64722222	38.49055556	7.1	7.1	Asia	Artiodactyla	Bovidae	Tragoportax	amalthea	LAP Literature Data	Turkey
Akkasdagi	Akkasdagi	33.64722222	38.49055556	7.1	7.1	Asia	Artiodactyla	Bovidae	Gazella	capricornis	LAP Literature Data	Turkey
Akkasdagi	Akkasdagi	33.64722222	38.49055556	7.1	7.1	Asia	Artiodactyla	Bovidae	Prostrepsiceros	rotundicornis	LAP Literature Data	Turkey
Akkasdagi	Akkasdagi	33.64722222	38.49055556	7.1	7.1	Asia	Perissodactyla	Rhinocerotidae	Chilotherium	indet.	LAP Literature Data	Turkey
Akkasdagi	Akkasdagi	33.64722222	38.49055556	7.1	7.1	Asia	Perissodactyla	Chalicotheriidae	Ancylotherium	pentelicum	LAP Literature Data	Turkey
Akkasdagi	Akkasdagi	33.64722222	38.49055556	7.1	7.1	Asia	Proboscidea	Gomphotheriidae	Choerolophodon	pentelici	LAP Literature Data	Turkey
Akkasdagi	Akkasdagi	33.64722222	38.49055556	7.1	7.1	Asia	Artiodactyla	Giraffidae	Helladotherium	indet.	LAP Literature Data	Turkey
Akkasdagi	Akkasdagi	33.64722222	38.49055556	7.1	7.1	Asia	Carnivora	Felidae	Indet.	indet.	LAP Literature Data	Turkey
Akkasdagi	Akkasdagi	33.64722222	38.49055556	7.1	7.1	Asia	Artiodactyla	Bovidae	Gazella	pilgrimi	LAP Literature Data	Turkey
Akkasdagi	Akkasdagi	33.64722222	38.49055556	7.1	7.1	Asia	Proboscidea	Gomphotheriidae	Tetralophodon	atticus	LAP Literature Data	Turkey
Akkasdagi	Akkasdagi	33.64722222	38.49055556	7.1	7.1	Asia	Artiodactyla	Bovidae	Palaeoryx	majori	LAP Literature Data	Turkey
Akkasdagi	Akkasdagi	33.64722222	38.49055556	7.1	7.1	Asia	Carnivora	Hyaenidae	Thalassictis	spelaea	LAP Literature Data	Turkey
Akkasdagi	Akkasdagi	33.64722222	38.49055556	7.1	7.1	Asia	Carnivora	Hyaenidae	Thalassictis	indet.	LAP Literature Data	Turkey
Akkasdagi	Akkasdagi	33.64722222	38.49055556	7.1	7.1	Asia	Carnivora	Mephitidae	Promephitis	hootoni	LAP Literature Data	Turkey
Akkasdagi	Akkasdagi	33.64722222	38.49055556	7.1	7.1	Asia	Artiodactyla	Suidae	Hippopotamodon	major	LAP Literature Data	Turkey
Akkasdagi	Akkasdagi	33.64722222	38.49055556	7.1	7.1	Asia	Perissodactyla	Rhinocerotidae	Pliodiceros	neumayri	LAP Literature Data	Turkey
Akkasdagi	Akkasdagi	33.64722222	38.49055556	7.1	7.1	Asia	Perissodactyla	Equidae	Hippotherium	brachypus	LAP Literature Data	Turkey
Akkasdagi	Akkasdagi	33.64722222	38.49055556	7.1	7.1	Asia	Perissodactyla	Rhinocerotidae	Acerorhinus	indet.	LAP Literature Data	Turkey
Akkasdagi	Akkasdagi	33.64722222	38.49055556	7.1	7.1	Asia	Artiodactyla	Giraffidae	Palaeotragus	rouenii	LAP Literature Data	Turkey
Akkasdagi	Akkasdagi	33.64722222	38.49055556	7.1	7.1	Asia	Artiodactyla	Bovidae	Miotragocerus	valenciennesi	LAP Literature Data	Turkey
Akkasdagi	Akkasdagi	33.64722222	38.49055556	7.1	7.1	Asia	Carnivora	Hyaenidae	Hyaenictitherium	wongii	LAP Literature Data	Turkey
Akkasdagi	Akkasdagi	33.64722222	38.49055556	7.1	7.1	Asia	Artiodactyla	Bovidae	Protoryx	crassicornis	LAP Literature Data	Turkey
Aktau upper	Aktau upper	79	44.4	3	2.45	Asia	Proboscidea	Gomphotheriidae	Anancus	arvernensis	LAP Literature Data	Kazakhstan
Aktau upper	Aktau upper	79	44.4	3	2.45	Asia	Proboscidea	Gomphotheriidae	Anancus	sinensis	LAP Literature Data	Kazakhstan
Akterek	Akterek	77.45	42	3.55	1.9	Asia	Artiodactyla	Bovidae	Gazellospira	indet.	LAP Literature Data	Kyrgyzstan
Akterek	Akterek	77.45	42	3.55	1.9	Asia	Perissodactyla	Rhinocerotidae	Dicerorhinus	indet.	LAP Literature Data	Kyrgyzstan
Alabuga	Alabuga	76.2	41.5	5.333	4.4153	Asia	Perissodactyla	Rhinocerotidae	Chilotherium	schlosseri	LAP Literature Data	Kyrgyzstan
Alabuga	Alabuga	76.2	41.5	5.333	4.4153	Asia	Artiodactyla	Bovidae	Tragoportax	indet.	LAP Literature Data	Kyrgyzstan
Alabuga	Alabuga	76.2	41.5	5.333	4.4153	Asia	Artiodactyla	Bovidae	Gazella	indet.	LAP Literature Data	Kyrgyzstan
Alabuga	Alabuga	76.2	41.5	5.333	4.4153	Asia	Artiodactyla	Giraffidae	Samotherium	indet.	LAP Literature Data	Kyrgyzstan
Alabuga	Alabuga	76.2	41.5	5.333	4.4153	Asia	Perissodactyla	Equidae	Indet.	indet.	LAP Literature Data	Kyrgyzstan
Alatini	Alatini	22.96666667	40.51666667	5.3	5	Europe	Perissodactyla	Rhinocerotidae	Indet.	indet.	LAP Literature Data	Greece
Alatini	Alatini	22.96666667	40.51666667	5.3	5	Europe	Carnivora	Canidae	Eucyon	odessanus	LAP Literature Data	Greece
Alayla	Alayla	40.27305556	10.27166667	5.7	5.7	Africa	Carnivora	Mustelidae	Indet.	indet.	LAP Literature Data	Ethiopia
Alayla	Alayla	40.27305556	10.27166667	5.7	5.7	Africa	Carnivora	Mustelidae	Mellivora	benfieldi	LAP Literature Data	Ethiopia
Alayla	Alayla	40.27305556	10.27166667	5.7	5.7	Africa	Artiodactyla	Bovidae	Tragoportax	indet.	LAP Literature Data	Ethiopia
Alayla	Alayla	40.27305556	10.27166667	5.7	5.7	Africa	Carnivora	Hyaenidae	Indet.	indet.	LAP Literature Data	Ethiopia
Alayla	Alayla	40.27305556	10.27166667	5.7	5.7	Africa	Artiodactyla	Bovidae	Indet.	indet.	LAP Literature Data	Ethiopia
Alayla	Alayla	40.27305556	10.27166667	5.7	5.7	Africa	Artiodactyla	Bovidae	Indet.	indet.	LAP Literature Data	Ethiopia
Alayla	Alayla	40.27305556	10.27166667	5.7	5.7	Africa	Carnivora	Felidae	Machairodus	indet.	LAP Literature Data	Ethiopia
Alayla	Alayla	40.27305556	10.27166667	5.7	5.7	Africa	Primates	Cercopithecidae	Indet.	indet.	LAP Literature Data	Ethiopia
Alayla	Alayla	40.27305556	10.27166667	5.7	5.7	Africa	Proboscidea	Elephantidae	Mammuthus	indet.	LAP Literature Data	Ethiopia
Alayla	Alayla	40.27305556	10.27166667	5.7	5.7	Africa	Artiodactyla	Suidae	Nyanzachoerus	indet.	LAP Literature Data	Ethiopia
Alayla	Alayla	40.27305556	10.27166667	5.7	5.7	Africa	Carnivora	Viverridae	Helogale	indet.	LAP Literature Data	Ethiopia
Alayla	Alayla	40.27305556	10.27166667	5.7	5.7	Africa	Proboscidea	Deinotheriidae	Deinotherium	bozasi	LAP Literature Data	Ethiopia
Alayla	Alayla	40.27305556	10.27166667	5.7	5.7	Africa	Artiodactyla	Bovidae	Indet.	indet.	LAP Literature Data	Ethiopia
Alayla	Alayla	40.27305556	10.27166667	5.7	5.7	Africa	Proboscidea	Gomphotheriidae	Anancus	kenyensis	LAP Literature Data	Ethiopia
Alayla	Alayla	40.27305556	10.27166667	5.7	5.7	Africa	Perissodactyla	Equidae	Eurygnathohippus	feibeli	LAP Literature Data	Ethiopia
Alayla	Alayla	40.27305556	10.27166667	5.7	5.7	Africa	Artiodactyla	Bovidae	Aepyceros	premelampus	LAP Literature Data	Ethiopia
Alayla	Alayla	40.27305556	10.27166667	5.7	5.7	Africa	Artiodactyla	Suidae	Conohyus	giganteus	LAP Literature Data	Ethiopia
Alayla	Alayla	40.27305556	10.27166667	5.7	5.7	Africa	Artiodactyla	Suidae	Sivachoerus	syrticus	LAP Literature Data	Ethiopia
Alayla	Alayla	40.27305556	10.27166667	5.7	5.7	Africa	Artiodactyla	Bovidae	Kobus	porrecticornis	LAP Literature Data	Ethiopia
Alayla	Alayla	40.27305556	10.27166667	5.7	5.7	Africa	Artiodactyla	Suidae	Cainochoerus	africanus	LAP Literature Data	Ethiopia
Alayla	Alayla	40.27305556	10.27166667	5.7	5.7	Africa	Carnivora	Viverridae	Genetta	indet.	LAP Literature Data	Ethiopia
Alayla	Alayla	40.27305556	10.27166667	5.7	5.7	Africa	Primates	Cercopithecidae	Kuseracolobus	aramisi	LAP Literature Data	Ethiopia
Alayla	Alayla	40.27305556	10.27166667	5.7	5.7	Africa	Artiodactyla	Bovidae	Zephyreduncinus	oundagaisus	LAP Literature Data	Ethiopia
Alayla	Alayla	40.27305556	10.27166667	5.7	5.7	Africa	Primates	Hominidae	Ardipithecus	kadabba	LAP Literature Data	Ethiopia
Alayla	Alayla	40.27305556	10.27166667	5.7	5.7	Africa	Carnivora	Herpestidae	Herpestes	alaylaii	LAP Literature Data	Ethiopia
Alayla	Alayla	40.27305556	10.27166667	5.7	5.7	Africa	Artiodactyla	Bovidae	Tragelaphus	moroitu	LAP Literature Data	Ethiopia
Alayla	Alayla	40.27305556	10.27166667	5.7	5.7	Africa	Carnivora	Ursidae	Agriotherium	indet.	LAP Literature Data	Ethiopia
Alayla	Alayla	40.27305556	10.27166667	5.7	5.7	Africa	Artiodactyla	Giraffidae	Palaeotragus	indet	LAP Literature Data	Ethiopia
Alayla	Alayla	40.27305556	10.27166667	5.7	5.7	Africa	Carnivora	Felidae	Indet.	indet.	LAP Literature Data	Ethiopia
Alayla	Alayla	40.27305556	10.27166667	5.7	5.7	Africa	Perissodactyla	Rhinocerotidae	Indet.	indet.	LAP Literature Data	Ethiopia
Alayla	Alayla	40.27305556	10.27166667	5.7	5.7	Africa	Proboscidea	Elephantidae	Primelephas	gomphotheroides	LAP Literature Data	Ethiopia
Alayla	Alayla	40.27305556	10.27166667	5.7	5.7	Africa	Artiodactyla	Bovidae	Tragoportax	abyssinicus	LAP Literature Data	Ethiopia
Albertine 5	Albertine 5	31.66666667	1.666666667	1.9	0.0117	Africa	Artiodactyla	Suidae	Phacochoerus	aethiopicus	LAP Literature Data	Uganda
Alcoy	Alcoy	-0.5	38.6	5.3	5	Europe	Carnivora	Ursidae	Agriotherium	indet.	LAP Literature Data	Spain
Alcoy	Alcoy	-0.5	38.6	5.3	5	Europe	Artiodactyla	Suidae	Propotamochoerus	palaeochoerus	LAP Literature Data	Spain
Alcoy	Alcoy	-0.5	38.6	5.3	5	Europe	Perissodactyla	Rhinocerotidae	Dihoplus	schleiermacheri	LAP Literature Data	Spain
Alcoy	Alcoy	-0.5	38.6	5.3	5	Europe	Perissodactyla	Equidae	Plesiohipparion	crassum	LAP Literature Data	Spain
Alcoy	Alcoy	-0.5	38.6	5.3	5	Europe	Artiodactyla	Cervidae	Indet.	indet.	LAP Literature Data	Spain
Alcoy	Alcoy	-0.5	38.6	5.3	5	Europe	Proboscidea	Gomphotheriidae	Anancus	arvernensis	LAP Literature Data	Spain
Alcoy	Alcoy	-0.5	38.6	5.3	5	Europe	Artiodactyla	Bovidae	Gazella	borbonica	LAP Literature Data	Spain
Alcoy	Alcoy	-0.5	38.6	5.3	5	Europe	Artiodactyla	Suidae	Sus	arvernensis	LAP Literature Data	Spain
Alcoy	Alcoy	-0.5	38.6	5.3	5	Europe	Perissodactyla	Equidae	Hipparion	gromovae	LAP Literature Data	Spain
Alcoy	Alcoy	-0.5	38.6	5.3	5	Europe	Artiodactyla	Bovidae	Alephis	boodon	LAP Literature Data	Spain
Alcoy	Alcoy	-0.5	38.6	5.3	5	Europe	Artiodactyla	Cervidae	Cervus	australis	LAP Literature Data	Spain
Alcoy-Mina	Alcoy-Mina	-0.476944444	38.70194444	5.3	5	Europe	Perissodactyla	Rhinocerotidae	Dihoplus	schleiermacheri	LAP Literature Data	Spain
Alcoy-Mina	Alcoy-Mina	-0.476944444	38.70194444	5.3	5	Europe	Perissodactyla	Equidae	Plesiohipparion	crassum	LAP Literature Data	Spain
Alcoy-Mina	Alcoy-Mina	-0.476944444	38.70194444	5.3	5	Europe	Artiodactyla	Bovidae	Tragoportax	indet.	LAP Literature Data	Spain
Alcoy-Mina	Alcoy-Mina	-0.476944444	38.70194444	5.3	5	Europe	Proboscidea	Gomphotheriidae	Anancus	arvernensis	LAP Literature Data	Spain
Alcoy-Mina	Alcoy-Mina	-0.476944444	38.70194444	5.3	5	Europe	Artiodactyla	Suidae	Sus	arvernensis	LAP Literature Data	Spain
Alcoy-Mina	Alcoy-Mina	-0.476944444	38.70194444	5.3	5	Europe	Artiodactyla	Bovidae	Alephis	boodon	LAP Literature Data	Spain
Alcoy-Mina	Alcoy-Mina	-0.476944444	38.70194444	5.3	5	Europe	Carnivora	Ursidae	Agriotherium	insigne	LAP Literature Data	Spain
Alcoy-Mina	Alcoy-Mina	-0.476944444	38.70194444	5.3	5	Europe	Carnivora	Ursidae	Ursus	boeckhi	LAP Literature Data	Spain
Alfacar	Alfacar	-3.566666667	37.23333333	7.6	7.1	Europe	Proboscidea	Gomphotheriidae	Anancus	arvernensis	LAP Literature Data	Spain
Alfacar	Alfacar	-3.566666667	37.23333333	7.6	7.1	Europe	Proboscidea	Deinotheriidae	Deinotherium	indet.	LAP Literature Data	Spain
Algar de Joao Ramos	Algar de Joao Ramos	-8.983333333	39.38305556	1.9	0.0117	Europe	Proboscidea	Elephantidae	Mammuthus	primigenius	LAP Literature Data	Portugal
Aliakmonas	Aliakmonas	21.5	40.33333333	3.6	2.58	Europe	Perissodactyla	Rhinocerotidae	Stephanorhinus	indet.	LAP Literature Data	Greece
Alifakas	Alifakas	22.5	39.5	8.9	5.3	Europe	Perissodactyla	Equidae	Cremohipparion	mediterraneum	LAP Literature Data	Greece
Alifakas	Alifakas	22.5	39.5	8.9	5.3	Europe	Artiodactyla	Giraffidae	Helladotherium	duvernoyi	LAP Literature Data	Greece
Alifakas	Alifakas	22.5	39.5	8.9	5.3	Europe	Artiodactyla	Bovidae	Tragoportax	amalthea	LAP Literature Data	Greece
Alifakas	Alifakas	22.5	39.5	8.9	5.3	Europe	Artiodactyla	Bovidae	Palaeoryx	indet.	LAP Literature Data	Greece
Alikes (ALK)	Alikes (ALK)	22.45	39.15	3.55	1.187	Europe	Proboscidea	Elephantidae	Indet.	indet.	LAP Literature Data	Greece
Alikes (ALK)	Alikes (ALK)	22.45	39.15	3.55	1.187	Europe	Perissodactyla	Equidae	Equus	stenonis	LAP Literature Data	Greece
Alikes (ALK)	Alikes (ALK)	22.45	39.15	3.55	1.187	Europe	Artiodactyla	Bovidae	Gazellospira	torticornis	LAP Literature Data	Greece
Alikes (ALK)	Alikes (ALK)	22.45	39.15	3.55	1.187	Europe	Carnivora	Canidae	Canis	etruscus	LAP Literature Data	Greece
Alikes (ALK)	Alikes (ALK)	22.45	39.15	3.55	1.187	Europe	Perissodactyla	Rhinocerotidae	Indet.	indet.	LAP Literature Data	Greece
Alikes (ALK)	Alikes (ALK)	22.45	39.15	3.55	1.187	Europe	Perissodactyla	Equidae	Equus	indet.	LAP Literature Data	Greece
Alikes (ALK)	Alikes (ALK)	22.45	39.15	3.55	1.187	Europe	Carnivora	Canidae	Canis	arnensis	LAP Literature Data	Greece
Alikes (ALK)	Alikes (ALK)	22.45	39.15	3.55	1.187	Europe	Carnivora	Felidae	Panthera	gombaszoegensis	LAP Literature Data	Greece
Alikes (ALK)	Alikes (ALK)	22.45	39.15	3.55	1.187	Europe	Artiodactyla	Bovidae	Gen.	sp.	LAP Literature Data	Greece
Alikes (ALK)	Alikes (ALK)	22.45	39.15	3.55	1.187	Europe	Artiodactyla	Bovidae	Gen.	sp.	LAP Literature Data	Greece
Alikes (ALK)	Alikes (ALK)	22.45	39.15	3.55	1.187	Europe	Carnivora	Canidae	Canis	indet.	LAP Literature Data	Greece
Aljezar B	Aljezar B	-1.083333333	40.33333333	7.6	7.1	Europe	Carnivora	Mustelidae	Plesiogulo	indet.	LAP Literature Data	Spain
Aljezar B	Aljezar B	-1.083333333	40.33333333	7.6	7.1	Europe	Carnivora	Mustelidae	Paludolutra	lluecai	LAP Literature Data	Spain
Aljezar B	Aljezar B	-1.083333333	40.33333333	7.6	7.1	Europe	Carnivora	Hyaenidae	Plioviverrops	guerini	LAP Literature Data	Spain
Aljezar B	Aljezar B	-1.083333333	40.33333333	7.6	7.1	Europe	Perissodactyla	Equidae	Hippotherium	primigenium	LAP Literature Data	Spain
Aljezar B	Aljezar B	-1.083333333	40.33333333	7.6	7.1	Europe	Carnivora	Mustelidae	Martes	basilii	LAP Literature Data	Spain
Aljezar B	Aljezar B	-1.083333333	40.33333333	7.6	7.1	Europe	Artiodactyla	Bovidae	Indet.	indet.	LAP Literature Data	Spain
Aljezar B	Aljezar B	-1.083333333	40.33333333	7.6	7.1	Europe	Artiodactyla	Cervidae	Indet.	indet.	LAP Literature Data	Spain
Aljezar B	Aljezar B	-1.083333333	40.33333333	7.6	7.1	Europe	Carnivora	Felidae	Machairodus	indet.	LAP Literature Data	Spain
Aljezar B	Aljezar B	-1.083333333	40.33333333	7.6	7.1	Europe	Carnivora	Percrocutidae	Dinocrocuta	gigantea	LAP Literature Data	Spain
Almenara-Casablanca 1	Almenara-Casablanca 1	-0.17	40.17	2.5	1.9	Europe	Carnivora	Felidae	Felis	indet.	LAP Literature Data	Spain
Almenara-Casablanca 1	Almenara-Casablanca 1	-0.17	40.17	2.5	1.9	Europe	Carnivora	Canidae	Vulpes	alopecoides	LAP Literature Data	Spain
Almenara-Casablanca 1	Almenara-Casablanca 1	-0.17	40.17	2.5	1.9	Europe	Carnivora	Ursidae	Ursus	etruscus	LAP Literature Data	Spain
Almenara-Casablanca 1	Almenara-Casablanca 1	-0.17	40.17	2.5	1.9	Europe	Perissodactyla	Equidae	Equus	stenonis	LAP Literature Data	Spain
Almenara-Casablanca 1	Almenara-Casablanca 1	-0.17	40.17	2.5	1.9	Europe	Artiodactyla	Bovidae	Gazellospira	torticornis	LAP Literature Data	Spain
Almenara-Casablanca 1	Almenara-Casablanca 1	-0.17	40.17	2.5	1.9	Europe	Artiodactyla	Bovidae	Leptobos	indet.	LAP Literature Data	Spain
Almenara-Casablanca 1	Almenara-Casablanca 1	-0.17	40.17	2.5	1.9	Europe	Artiodactyla	Bovidae	Praeovibos	indet.	LAP Literature Data	Spain
Almenara-Casablanca 1	Almenara-Casablanca 1	-0.17	40.17	2.5	1.9	Europe	Artiodactyla	Cervidae	Eucladoceros	indet.	LAP Literature Data	Spain
Almenara-Casablanca 1	Almenara-Casablanca 1	-0.17	40.17	2.5	1.9	Europe	Carnivora	Canidae	Canis	etruscus	LAP Literature Data	Spain
Almenara-Casablanca 1	Almenara-Casablanca 1	-0.17	40.17	2.5	1.9	Europe	Perissodactyla	Rhinocerotidae	Indet.	indet.	LAP Literature Data	Spain
Almenara-Casablanca 1	Almenara-Casablanca 1	-0.17	40.17	2.5	1.9	Europe	Primates	Cercopithecidae	Paradolichopithecus	indet.	LAP Literature Data	Spain
Almenara-Casablanca 1	Almenara-Casablanca 1	-0.17	40.17	2.5	1.9	Europe	Carnivora	Felidae	Lynx	indet.	LAP Literature Data	Spain
Almenara-Casablanca 1	Almenara-Casablanca 1	-0.17	40.17	2.5	1.9	Europe	Artiodactyla	Bovidae	Procamptoceras	brivatense	LAP Literature Data	Spain
Almenara-Casablanca 1	Almenara-Casablanca 1	-0.17	40.17	2.5	1.9	Europe	Carnivora	Hyaenidae	Pachycrocuta	brevirostris	LAP Literature Data	Spain
Almenara-Casablanca 1	Almenara-Casablanca 1	-0.17	40.17	2.5	1.9	Europe	Artiodactyla	Cervidae	Metacervocerus	rhenanus	LAP Literature Data	Spain
Almenara-Casablanca 4	Almenara-Casablanca 4	-0.17	40.17	3.55	2.5	Europe	Carnivora	Mustelidae	Meles	thorali	LAP Literature Data	Spain
Almenara-Casablanca M	Almenara-Casablanca M	0	40	7.1	5.3	Europe	Artiodactyla	Bovidae	Indet.	indet.	LAP Literature Data	Spain
Almenara-Casablanca M	Almenara-Casablanca M	0	40	7.1	5.3	Europe	Carnivora	Canidae	Nyctereutes	indet.	LAP Literature Data	Spain
Almenara-Casablanca M	Almenara-Casablanca M	0	40	7.1	5.3	Europe	Carnivora	Felidae	Indet.	indet.	LAP Literature Data	Spain
Almenara-Casablanca M	Almenara-Casablanca M	0	40	7.1	5.3	Europe	Primates	Cercopithecidae	Macaca	sylvana	LAP Literature Data	Spain
Alonte	Alonte	12	45.5	1.9	0.0117	Europe	Artiodactyla	Bovidae	Leptobos	etruscus	LAP Literature Data	Italy
Alonte	Alonte	12	45.5	1.9	0.0117	Europe	Artiodactyla	Bovidae	Leptobos	furtivus	LAP Literature Data	Italy
Altan-Teli	Altan-Teli	92.6	47	8.9	7.6	Asia	Perissodactyla	Equidae	Hippotherium	primigenium	LAP Literature Data	Mongolia
Altan-Teli	Altan-Teli	92.6	47	8.9	7.6	Asia	Artiodactyla	Giraffidae	Samotherium	mongoliense	LAP Literature Data	Mongolia
Altan-Teli	Altan-Teli	92.6	47	8.9	7.6	Asia	Artiodactyla	Bovidae	Tragoportax	indet.	LAP Literature Data	Mongolia
Altan-Teli	Altan-Teli	92.6	47	8.9	7.6	Asia	Perissodactyla	Rhinocerotidae	Chilotherium	indet.	LAP Literature Data	Mongolia
Altan-Teli	Altan-Teli	92.6	47	8.9	7.6	Asia	Artiodactyla	Bovidae	Gazella	indet.	LAP Literature Data	Mongolia
Altan-Teli	Altan-Teli	92.6	47	8.9	7.6	Asia	Carnivora	Hyaenidae	Ictitherium	indet.	LAP Literature Data	Mongolia
Altan-Teli	Altan-Teli	92.6	47	8.9	7.6	Asia	Proboscidea	Mammutidae	Mammut	borsoni	LAP Literature Data	Mongolia
Altan-Teli	Altan-Teli	92.6	47	8.9	7.6	Asia	Perissodactyla	Equidae	Hipparion	hippidiodus	LAP Literature Data	Mongolia
Altan-Teli	Altan-Teli	92.6	47	8.9	7.6	Asia	Perissodactyla	Equidae	Hipparion	hippidiodus	LAP Literature Data	Mongolia
Altan-Teli	Altan-Teli	92.6	47	8.9	7.6	Asia	Perissodactyla	Rhinocerotidae	Sinotherium	indet.	LAP Literature Data	Mongolia
Altan-Teli	Altan-Teli	92.6	47	8.9	7.6	Asia	Artiodactyla	Cervidae	Cervavitus	indet.	LAP Literature Data	Mongolia
Altan-Teli	Altan-Teli	92.6	47	8.9	7.6	Asia	Proboscidea	Indet.	Indet.	indet.	LAP Literature Data	Mongolia
Altan-Teli	Altan-Teli	92.6	47	8.9	7.6	Asia	Artiodactyla	Bovidae	Gazella	indet.	LAP Literature Data	Mongolia
Altan-Teli	Altan-Teli	92.6	47	8.9	7.6	Asia	Artiodactyla	Bovidae	Gazella	paotehensis	LAP Literature Data	Mongolia
Altan-Teli	Altan-Teli	92.6	47	8.9	7.6	Asia	Perissodactyla	Equidae	Hipparion	theobaldi	LAP Literature Data	Mongolia
Altan-Teli	Altan-Teli	92.6	47	8.9	7.6	Asia	Perissodactyla	Rhinocerotidae	Chilotherium	wimani	LAP Literature Data	Mongolia
Altan-Teli	Altan-Teli	92.6	47	8.9	7.6	Asia	Artiodactyla	Bovidae	Gazella	gaudryi	LAP Literature Data	Mongolia
Altan-Teli	Altan-Teli	92.6	47	8.9	7.6	Asia	Carnivora	Percrocutidae	Dinocrocuta	gigantea	LAP Literature Data	Mongolia
Altan-Teli	Altan-Teli	92.6	47	8.9	7.6	Asia	Perissodactyla	Equidae	Hipparion	theobaldi	LAP Literature Data	Mongolia
Amasya 2	Amasya 2	28.48027778	37.65138889	7.1	5.3	Asia	Perissodactyla	Rhinocerotidae	Chilotherium	schlosseri	LAP Literature Data	Turkey
Amasya 2	Amasya 2	28.48027778	37.65138889	7.1	5.3	Asia	Artiodactyla	Bovidae	Indet.	indet.	LAP Literature Data	Turkey
Amasya 2	Amasya 2	28.48027778	37.65138889	7.1	5.3	Asia	Artiodactyla	Giraffidae	Helladotherium	indet.	LAP Literature Data	Turkey
Amasya 2	Amasya 2	28.48027778	37.65138889	7.1	5.3	Asia	Perissodactyla	Equidae	Hipparion	indet.	LAP Literature Data	Turkey
Amasya 2	Amasya 2	28.48027778	37.65138889	7.1	5.3	Asia	Carnivora	Percrocutidae	Percrocuta	eximia	LAP Literature Data	Turkey
Amasya 2	Amasya 2	28.48027778	37.65138889	7.1	5.3	Asia	Proboscidea	Gomphotheriidae	Tetralophodon	grandincisivum	LAP Literature Data	Turkey
Amasya 2	Amasya 2	28.48027778	37.65138889	7.1	5.3	Asia	Perissodactyla	Rhinocerotidae	Pliodiceros	neumayri	LAP Literature Data	Turkey
Amba East	Amba East	40.45388889	10.40583333	5.2	5.2	Africa	Carnivora	Felidae	Dinofelis	indet.	LAP Literature Data	Ethiopia
Amba East	Amba East	40.45388889	10.40583333	5.2	5.2	Africa	Carnivora	Viverridae	Indet.	indet.	LAP Literature Data	Ethiopia
Amba East	Amba East	40.45388889	10.40583333	5.2	5.2	Africa	Artiodactyla	Bovidae	Gazella	indet.	LAP Literature Data	Ethiopia
Amba East	Amba East	40.45388889	10.40583333	5.2	5.2	Africa	Carnivora	Viverridae	Viverra	leakeyi	LAP Literature Data	Ethiopia
Amba East	Amba East	40.45388889	10.40583333	5.2	5.2	Africa	Carnivora	Hyaenidae	Indet.	indet.	LAP Literature Data	Ethiopia
Amba East	Amba East	40.45388889	10.40583333	5.2	5.2	Africa	Artiodactyla	Bovidae	Raphicerus	indet.	LAP Literature Data	Ethiopia
Amba East	Amba East	40.45388889	10.40583333	5.2	5.2	Africa	Artiodactyla	Bovidae	Indet.	indet.	LAP Literature Data	Ethiopia
Amba East	Amba East	40.45388889	10.40583333	5.2	5.2	Africa	Artiodactyla	Bovidae	Indet.	indet.	LAP Literature Data	Ethiopia
Amba East	Amba East	40.45388889	10.40583333	5.2	5.2	Africa	Carnivora	Felidae	Machairodus	indet.	LAP Literature Data	Ethiopia
Amba East	Amba East	40.45388889	10.40583333	5.2	5.2	Africa	Artiodactyla	Giraffidae	Sivatherium	indet.	LAP Literature Data	Ethiopia
Amba East	Amba East	40.45388889	10.40583333	5.2	5.2	Africa	Carnivora	Canidae	Eucyon	indet.	LAP Literature Data	Ethiopia
Amba East	Amba East	40.45388889	10.40583333	5.2	5.2	Africa	Artiodactyla	Suidae	Nyanzachoerus	indet.	LAP Literature Data	Ethiopia
Amba East	Amba East	40.45388889	10.40583333	5.2	5.2	Africa	Proboscidea	Deinotheriidae	Deinotherium	bozasi	LAP Literature Data	Ethiopia
Amba East	Amba East	40.45388889	10.40583333	5.2	5.2	Africa	Perissodactyla	Equidae	Eurygnathohippus	woldegabrieli	LAP Literature Data	Ethiopia
Amba East	Amba East	40.45388889	10.40583333	5.2	5.2	Africa	Artiodactyla	Giraffidae	Giraffa	indet.	LAP Literature Data	Ethiopia
Amba East	Amba East	40.45388889	10.40583333	5.2	5.2	Africa	Artiodactyla	Bovidae	Indet.	indet.	LAP Literature Data	Ethiopia
Amba East	Amba East	40.45388889	10.40583333	5.2	5.2	Africa	Artiodactyla	Bovidae	Simatherium	demissum	LAP Literature Data	Ethiopia
Amba East	Amba East	40.45388889	10.40583333	5.2	5.2	Africa	Carnivora	Hyaenidae	Hyaenictitherium	indet.	LAP Literature Data	Ethiopia
Amba East	Amba East	40.45388889	10.40583333	5.2	5.2	Africa	Proboscidea	Deinotheriidae	Deinotherium	indet.	LAP Literature Data	Ethiopia
Amba East	Amba East	40.45388889	10.40583333	5.2	5.2	Africa	Proboscidea	Elephantidae	Primelephas	gomphotheroides	LAP Literature Data	Ethiopia
Amba East	Amba East	40.45388889	10.40583333	5.2	5.2	Africa	Perissodactyla	Equidae	Eurygnathohippus	feibeli	LAP Literature Data	Ethiopia
Amba East	Amba East	40.45388889	10.40583333	5.2	5.2	Africa	Artiodactyla	Bovidae	Aepyceros	premelampus	LAP Literature Data	Ethiopia
Amba East	Amba East	40.45388889	10.40583333	5.2	5.2	Africa	Artiodactyla	Suidae	Nyanzachoerus	australis	LAP Literature Data	Ethiopia
Amba East	Amba East	40.45388889	10.40583333	5.2	5.2	Africa	Proboscidea	Elephantidae	Loxodonta	indet.	LAP Literature Data	Ethiopia
Amba East	Amba East	40.45388889	10.40583333	5.2	5.2	Africa	Artiodactyla	Bovidae	Kobus	oricornus	LAP Literature Data	Ethiopia
Amba East	Amba East	40.45388889	10.40583333	5.2	5.2	Africa	Artiodactyla	Suidae	Cainochoerus	africanus	LAP Literature Data	Ethiopia
Amba East	Amba East	40.45388889	10.40583333	5.2	5.2	Africa	Carnivora	Viverridae	Genetta	indet.	LAP Literature Data	Ethiopia
Amba East	Amba East	40.45388889	10.40583333	5.2	5.2	Africa	Primates	Cercopithecidae	Pliopapio	alemui	LAP Literature Data	Ethiopia
Amba East	Amba East	40.45388889	10.40583333	5.2	5.2	Africa	Primates	Cercopithecidae	Kuseracolobus	aramisi	LAP Literature Data	Ethiopia
Amba East	Amba East	40.45388889	10.40583333	5.2	5.2	Africa	Carnivora	Hyaenidae	Hyaenictis	wehaietu	LAP Literature Data	Ethiopia
Amba East	Amba East	40.45388889	10.40583333	5.2	5.2	Africa	Artiodactyla	Bovidae	Tragelaphus	moroitu	LAP Literature Data	Ethiopia
Amba East	Amba East	40.45388889	10.40583333	5.2	5.2	Africa	Artiodactyla	Suidae	Nyanzachoerus	kuseralensis	LAP Literature Data	Ethiopia
Amba East	Amba East	40.45388889	10.40583333	5.2	5.2	Africa	Artiodactyla	Hippopotamidae	Hippopotamus	dulu	LAP Literature Data	Ethiopia
Amba East	Amba East	40.45388889	10.40583333	5.2	5.2	Africa	Artiodactyla	Bovidae	Redunca	ambae	LAP Literature Data	Ethiopia
Amba East	Amba East	40.45388889	10.40583333	5.2	5.2	Africa	Artiodactyla	Bovidae	Indet.	indet.	LAP Literature Data	Ethiopia
Amba East	Amba East	40.45388889	10.40583333	5.2	5.2	Africa	Perissodactyla	Rhinocerotidae	Indet.	indet.	LAP Literature Data	Ethiopia
Amba East	Amba East	40.45388889	10.40583333	5.2	5.2	Africa	Primates	Hominidae	Ardipithecus	indet.	LAP Literature Data	Ethiopia
Amba West	Amba West	40.4475	10.41333333	5.2	5.2	Africa	Carnivora	Felidae	Dinofelis	indet.	LAP Literature Data	Ethiopia
Amba West	Amba West	40.4475	10.41333333	5.2	5.2	Africa	Carnivora	Mustelidae	Mellivora	benfieldi	LAP Literature Data	Ethiopia
Amba West	Amba West	40.4475	10.41333333	5.2	5.2	Africa	Artiodactyla	Bovidae	Gazella	indet.	LAP Literature Data	Ethiopia
Amba West	Amba West	40.4475	10.41333333	5.2	5.2	Africa	Artiodactyla	Bovidae	Raphicerus	indet.	LAP Literature Data	Ethiopia
Amba West	Amba West	40.4475	10.41333333	5.2	5.2	Africa	Artiodactyla	Bovidae	Indet.	indet.	LAP Literature Data	Ethiopia
Amba West	Amba West	40.4475	10.41333333	5.2	5.2	Africa	Artiodactyla	Bovidae	Indet.	indet.	LAP Literature Data	Ethiopia
Amba West	Amba West	40.4475	10.41333333	5.2	5.2	Africa	Artiodactyla	Bovidae	Indet.	indet.	LAP Literature Data	Ethiopia
Amba West	Amba West	40.4475	10.41333333	5.2	5.2	Africa	Carnivora	Felidae	Machairodus	indet.	LAP Literature Data	Ethiopia
Amba West	Amba West	40.4475	10.41333333	5.2	5.2	Africa	Artiodactyla	Giraffidae	Sivatherium	indet.	LAP Literature Data	Ethiopia
Amba West	Amba West	40.4475	10.41333333	5.2	5.2	Africa	Artiodactyla	Suidae	Nyanzachoerus	indet.	LAP Literature Data	Ethiopia
Amba West	Amba West	40.4475	10.41333333	5.2	5.2	Africa	Proboscidea	Deinotheriidae	Deinotherium	bozasi	LAP Literature Data	Ethiopia
Amba West	Amba West	40.4475	10.41333333	5.2	5.2	Africa	Artiodactyla	Bovidae	Madoqua	indet.	LAP Literature Data	Ethiopia
Amba West	Amba West	40.4475	10.41333333	5.2	5.2	Africa	Primates	Cercopithecidae	Indet.	indet.	LAP Literature Data	Ethiopia
Amba West	Amba West	40.4475	10.41333333	5.2	5.2	Africa	Proboscidea	Gomphotheriidae	Anancus	kenyensis	LAP Literature Data	Ethiopia
Amba West	Amba West	40.4475	10.41333333	5.2	5.2	Africa	Perissodactyla	Equidae	Eurygnathohippus	feibeli	LAP Literature Data	Ethiopia
Amba West	Amba West	40.4475	10.41333333	5.2	5.2	Africa	Artiodactyla	Bovidae	Aepyceros	premelampus	LAP Literature Data	Ethiopia
Amba West	Amba West	40.4475	10.41333333	5.2	5.2	Africa	Artiodactyla	Suidae	Nyanzachoerus	australis	LAP Literature Data	Ethiopia
Amba West	Amba West	40.4475	10.41333333	5.2	5.2	Africa	Proboscidea	Elephantidae	Loxodonta	indet.	LAP Literature Data	Ethiopia
Amba West	Amba West	40.4475	10.41333333	5.2	5.2	Africa	Artiodactyla	Suidae	Nyanzachoerus	kanamensis	LAP Literature Data	Ethiopia
Amba West	Amba West	40.4475	10.41333333	5.2	5.2	Africa	Primates	Cercopithecidae	Pliopapio	alemui	LAP Literature Data	Ethiopia
Amba West	Amba West	40.4475	10.41333333	5.2	5.2	Africa	Primates	Cercopithecidae	Kuseracolobus	aramisi	LAP Literature Data	Ethiopia
Amba West	Amba West	40.4475	10.41333333	5.2	5.2	Africa	Carnivora	Mustelidae	Plesiogulo	botori	LAP Literature Data	Ethiopia
Amba West	Amba West	40.4475	10.41333333	5.2	5.2	Africa	Carnivora	Hyaenidae	Hyaenictis	wehaietu	LAP Literature Data	Ethiopia
Amba West	Amba West	40.4475	10.41333333	5.2	5.2	Africa	Artiodactyla	Bovidae	Tragelaphus	moroitu	LAP Literature Data	Ethiopia
Amba West	Amba West	40.4475	10.41333333	5.2	5.2	Africa	Artiodactyla	Hippopotamidae	Hippopotamus	dulu	LAP Literature Data	Ethiopia
Amba West	Amba West	40.4475	10.41333333	5.2	5.2	Africa	Artiodactyla	Bovidae	Redunca	ambae	LAP Literature Data	Ethiopia
Amba West	Amba West	40.4475	10.41333333	5.2	5.2	Africa	Artiodactyla	Bovidae	Indet.	indet.	LAP Literature Data	Ethiopia
Amba West	Amba West	40.4475	10.41333333	5.2	5.2	Africa	Artiodactyla	Bovidae	Tragoportax	abyssinicus	LAP Literature Data	Ethiopia
Amutxate	Amutxate	1.966944444	42.97361111	0.15	0.03	Europe	Carnivora	Canidae	Vulpes	vulpes	LAP Literature Data	France
Amutxate	Amutxate	1.966944444	42.97361111	0.15	0.03	Europe	Carnivora	Ursidae	Ursus	spelaeus	LAP Literature Data	France
An Nafud 1	An Nafud 1	39.16666667	27.83333333	1.9	0.0117	Asia	Artiodactyla	Bovidae	Indet.	indet.	LAP Literature Data	Saudi Arabia
An Nafud 1	An Nafud 1	39.16666667	27.83333333	1.9	0.0117	Asia	Artiodactyla	Hippopotamidae	Hexaprotodon	indet.	LAP Literature Data	Saudi Arabia
An Nafud 1	An Nafud 1	39.16666667	27.83333333	1.9	0.0117	Asia	Artiodactyla	Bovidae	Pelorovis	oldowayensis	LAP Literature Data	Saudi Arabia
An Nafud 1	An Nafud 1	39.16666667	27.83333333	1.9	0.0117	Asia	Perissodactyla	Equidae	Equus	indet.	LAP Literature Data	Saudi Arabia
An Nafud 2	An Nafud 2	39.33333333	27.41666667	1.9	0.0117	Asia	Artiodactyla	Bovidae	Indet.	indet.	LAP Literature Data	Saudi Arabia
An Nafud 2	An Nafud 2	39.33333333	27.41666667	1.9	0.0117	Asia	Artiodactyla	Camelidae	Indet.	indet.	LAP Literature Data	Saudi Arabia
An Nafud 2	An Nafud 2	39.33333333	27.41666667	1.9	0.0117	Asia	Artiodactyla	Bovidae	Oryx	indet.	LAP Literature Data	Saudi Arabia
An Nafud 2	An Nafud 2	39.33333333	27.41666667	1.9	0.0117	Asia	Carnivora	Canidae	Vulpes	vulpes	LAP Literature Data	Saudi Arabia
An Nafud 2	An Nafud 2	39.33333333	27.41666667	1.9	0.0117	Asia	Carnivora	Felidae	Panthera	gombaszoegensis	LAP Literature Data	Saudi Arabia
An Nafud 2	An Nafud 2	39.33333333	27.41666667	1.9	0.0117	Asia	Perissodactyla	Equidae	Equus	indet.	LAP Literature Data	Saudi Arabia
An Nafud 3	An Nafud 3	39.66666667	28.33333333	1.9	0.0117	Asia	Proboscidea	Elephantidae	Indet.	indet.	LAP Literature Data	Saudi Arabia
An Nafud 3	An Nafud 3	39.66666667	28.33333333	1.9	0.0117	Asia	Artiodactyla	Bovidae	Pelorovis	oldowayensis	LAP Literature Data	Saudi Arabia
An Nafud 3	An Nafud 3	39.66666667	28.33333333	1.9	0.0117	Asia	Carnivora	Hyaenidae	Crocuta	crocuta	LAP Literature Data	Saudi Arabia
Anabo Koma	Anabo Koma	43	11	1.8	0.774	Africa	Artiodactyla	Bovidae	Syncerus	indet.	LAP Literature Data	Somalia
Anabo Koma	Anabo Koma	43	11	1.8	0.774	Africa	Artiodactyla	Hippopotamidae	Hippopotamus	amphibius	LAP Literature Data	Somalia
Anabo Koma	Anabo Koma	43	11	1.8	0.774	Africa	Artiodactyla	Bovidae	Aepyceros	indet.	LAP Literature Data	Somalia
Anabo Koma	Anabo Koma	43	11	1.8	0.774	Africa	Proboscidea	Elephantidae	Elephas	recki	LAP Literature Data	Somalia
Anabo Koma	Anabo Koma	43	11	1.8	0.774	Africa	Artiodactyla	Bovidae	Pelorovis	oldowayensis	LAP Literature Data	Somalia
Anabo Koma	Anabo Koma	43	11	1.8	0.774	Africa	Artiodactyla	Giraffidae	Sivatherium	maurusium	LAP Literature Data	Somalia
Anabo Koma	Anabo Koma	43	11	1.8	0.774	Africa	Artiodactyla	Suidae	Metridiochoerus	andrewsi	LAP Literature Data	Somalia
Anabo Koma	Anabo Koma	43	11	1.8	0.774	Africa	Artiodactyla	Bovidae	Damaliscus	indet.	LAP Literature Data	Somalia
Anabo Koma	Anabo Koma	43	11	1.8	0.774	Africa	Artiodactyla	Bovidae	Antidorcas	recki	LAP Literature Data	Somalia
Anabo Koma	Anabo Koma	43	11	1.8	0.774	Africa	Artiodactyla	Suidae	Metridiochoerus	hopwoodi	LAP Literature Data	Somalia
Anabo Koma	Anabo Koma	43	11	1.8	0.774	Africa	Artiodactyla	Bovidae	Kobus	kob	LAP Literature Data	Somalia
Anabo Koma	Anabo Koma	43	11	1.8	0.774	Africa	Artiodactyla	Suidae	Kolpochoerus	phacochoeroides	LAP Literature Data	Somalia
Anabo Koma	Anabo Koma	43	11	1.8	0.774	Africa	Artiodactyla	Bovidae	Numidocapra	crassicornis	LAP Literature Data	Somalia
Anabo Koma	Anabo Koma	43	11	1.8	0.774	Africa	Perissodactyla	Rhinocerotidae	Ceratotherium	indet.	LAP Literature Data	Somalia
Anabo Koma	Anabo Koma	43	11	1.8	0.774	Africa	Perissodactyla	Equidae	Eurygnathohippus	cornelianus	LAP Literature Data	Somalia
Anabo Koma	Anabo Koma	43	11	1.8	0.774	Africa	Perissodactyla	Equidae	Equus	indet.	LAP Literature Data	Somalia
Ananjev	Ananjev	30	47.7	7.1	5.3	Europe	Carnivora	Ursidae	Indarctos	atticus	LAP Literature Data	Ukraine
Ananjev	Ananjev	30	47.7	7.1	5.3	Europe	Perissodactyla	Rhinocerotidae	Dihoplus	schleiermacheri	LAP Literature Data	Ukraine
Ananjev	Ananjev	30	47.7	7.1	5.3	Europe	Artiodactyla	Cervidae	Neomegaloceros	gracilis	LAP Literature Data	Ukraine
Ananjev	Ananjev	30	47.7	7.1	5.3	Europe	Proboscidea	Mammutidae	Mammut	borsoni	LAP Literature Data	Ukraine
Ananjev	Ananjev	30	47.7	7.1	5.3	Europe	Proboscidea	Deinotheriidae	Deinotherium	giganteum	LAP Literature Data	Ukraine
Andance	Andance	4.783333333	45.23333333	8.9	7.6	Europe	Artiodactyla	Bovidae	Graecoryx	sp.	LAP Literature Data	France
Andriashevka	Andriashevka	30	46.8	5.333	2.58	Europe	Artiodactyla	Cervidae	Cervavitus	variabilis	LAP Literature Data	Ukraine
Andriashevka	Andriashevka	30	46.8	5.333	2.58	Europe	Artiodactyla	Cervidae	Eostyloceros	blainvillei	LAP Literature Data	Ukraine
Angangxi	Angangxi	123.8833	47.0333	0.01195	0.01165	Asia	Perissodactyla	Equidae	Equus	przewalskii	Jijia Sun	China	Huang, W., Zhang, Z., Liao, Z., Yu, H., Chu, B., Gao, Z., 1984. Discovery of Paleolithic artifacts at Angangxi of Jijihaer, Heilongjiang. Acta Anthropologica Sinica 234-243+307-308.
Angangxi	Angangxi	123.8833	47.0333	0.01195	0.01165	Asia	Artiodactyla	Bovidae	Bison	exiguus	Jijia Sun	China	Huang, W., Zhang, Z., Liao, Z., Yu, H., Chu, B., Gao, Z., 1984. Discovery of Paleolithic artifacts at Angangxi of Jijihaer, Heilongjiang. Acta Anthropologica Sinica 234-243+307-308.
Angangxi	Angangxi	123.8833	47.0333	0.01195	0.01165	Asia	Artiodactyla	Bovidae	Bos	indet.	Jijia Sun	China	Huang, W., Zhang, Z., Liao, Z., Yu, H., Chu, B., Gao, Z., 1984. Discovery of Paleolithic artifacts at Angangxi of Jijihaer, Heilongjiang. Acta Anthropologica Sinica 234-243+307-308.
Ano Metochi 2:3	Ano Metochi 2:3	23.5	41	7.1	5.3	Europe	Artiodactyla	Giraffidae	Helladotherium	duvernoyi	LAP Literature Data	Greece
Ano Metochi 2:3	Ano Metochi 2:3	23.5	41	7.1	5.3	Europe	Artiodactyla	Bovidae	Gazella	indet.	LAP Literature Data	Greece
Ano Metochi 2:3	Ano Metochi 2:3	23.5	41	7.1	5.3	Europe	Artiodactyla	Bovidae	Prostrepsiceros	woodwardi	LAP Literature Data	Greece
Ano Metochi 2:3	Ano Metochi 2:3	23.5	41	7.1	5.3	Europe	Perissodactyla	Equidae	Hipparion	indet.	LAP Literature Data	Greece
Anvers 1	Anvers 1	4.416666667	51.21666667	5	3.55	Europe	Perissodactyla	Rhinocerotidae	Stephanorhinus	megarhinus	LAP Literature Data	Belgium
Anvers 1	Anvers 1	4.416666667	51.21666667	5	3.55	Europe	Artiodactyla	Cervidae	Cervus	pardinensis	LAP Literature Data	Belgium
Apak (Lothagam)	Apak (Lothagam)	36.05	2.9	5.3	4.2	Africa	Artiodactyla	Bovidae	Tragoportax	cyrenaicus	LAP Literature Data	Kenya
Apak (Lothagam)	Apak (Lothagam)	36.05	2.9	5.3	4.2	Africa	Artiodactyla	Bovidae	Damalacra	indet.	LAP Literature Data	Kenya
Apak (Lothagam)	Apak (Lothagam)	36.05	2.9	5.3	4.2	Africa	Artiodactyla	Bovidae	Gazella	indet.	LAP Literature Data	Kenya
Apak (Lothagam)	Apak (Lothagam)	36.05	2.9	5.3	4.2	Africa	Proboscidea	Elephantidae	Loxodonta	exoptata	LAP Literature Data	Kenya
Apak (Lothagam)	Apak (Lothagam)	36.05	2.9	5.3	4.2	Africa	Perissodactyla	Rhinocerotidae	Ceratotherium	praecox	LAP Literature Data	Kenya
Apak (Lothagam)	Apak (Lothagam)	36.05	2.9	5.3	4.2	Africa	Perissodactyla	Rhinocerotidae	Diceros	bicornis	LAP Literature Data	Kenya
Apak (Lothagam)	Apak (Lothagam)	36.05	2.9	5.3	4.2	Africa	Artiodactyla	Suidae	Notochoerus	euilus	LAP Literature Data	Kenya
Apak (Lothagam)	Apak (Lothagam)	36.05	2.9	5.3	4.2	Africa	Artiodactyla	Giraffidae	Giraffa	stillei	LAP Literature Data	Kenya
Apak (Lothagam)	Apak (Lothagam)	36.05	2.9	5.3	4.2	Africa	Artiodactyla	Bovidae	Simatherium	kohllarseni	LAP Literature Data	Kenya
Apak (Lothagam)	Apak (Lothagam)	36.05	2.9	5.3	4.2	Africa	Artiodactyla	Bovidae	Raphicerus	indet.	LAP Literature Data	Kenya
Apak (Lothagam)	Apak (Lothagam)	36.05	2.9	5.3	4.2	Africa	Artiodactyla	Bovidae	Indet.	indet.	LAP Literature Data	Kenya
Apak (Lothagam)	Apak (Lothagam)	36.05	2.9	5.3	4.2	Africa	Artiodactyla	Bovidae	Indet.	indet.	LAP Literature Data	Kenya
Apak (Lothagam)	Apak (Lothagam)	36.05	2.9	5.3	4.2	Africa	Artiodactyla	Bovidae	Indet.	indet.	LAP Literature Data	Kenya
Apak (Lothagam)	Apak (Lothagam)	36.05	2.9	5.3	4.2	Africa	Artiodactyla	Bovidae	Indet.	indet.	LAP Literature Data	Kenya
Apak (Lothagam)	Apak (Lothagam)	36.05	2.9	5.3	4.2	Africa	Proboscidea	Elephantidae	Indet.	indet.	LAP Literature Data	Kenya
Apak (Lothagam)	Apak (Lothagam)	36.05	2.9	5.3	4.2	Africa	Artiodactyla	Suidae	Nyanzachoerus	jaegeri	LAP Literature Data	Kenya
Apak (Lothagam)	Apak (Lothagam)	36.05	2.9	5.3	4.2	Africa	Primates	Cercopithecidae	Parapapio	indet.	LAP Literature Data	Kenya
Apak (Lothagam)	Apak (Lothagam)	36.05	2.9	5.3	4.2	Africa	Proboscidea	Gomphotheriidae	Indet.	indet.	LAP Literature Data	Kenya
Apak (Lothagam)	Apak (Lothagam)	36.05	2.9	5.3	4.2	Africa	Primates	Cercopithecidae	Indet.	indet.	LAP Literature Data	Kenya
Apak (Lothagam)	Apak (Lothagam)	36.05	2.9	5.3	4.2	Africa	Proboscidea	Deinotheriidae	Deinotherium	bozasi	LAP Literature Data	Kenya
Apak (Lothagam)	Apak (Lothagam)	36.05	2.9	5.3	4.2	Africa	Proboscidea	Elephantidae	Elephas	ekorensis	LAP Literature Data	Kenya
Apak (Lothagam)	Apak (Lothagam)	36.05	2.9	5.3	4.2	Africa	Artiodactyla	Bovidae	Tragelaphus	kyaloae	LAP Literature Data	Kenya
Apak (Lothagam)	Apak (Lothagam)	36.05	2.9	5.3	4.2	Africa	Artiodactyla	Bovidae	Indet.	indet.	LAP Literature Data	Kenya
Apak (Lothagam)	Apak (Lothagam)	36.05	2.9	5.3	4.2	Africa	Artiodactyla	Bovidae	Madoqua	indet.	LAP Literature Data	Kenya
Apak (Lothagam)	Apak (Lothagam)	36.05	2.9	5.3	4.2	Africa	Carnivora	Hyaenidae	Ictitherium	ebu	LAP Literature Data	Kenya
Apak (Lothagam)	Apak (Lothagam)	36.05	2.9	5.3	4.2	Africa	Carnivora	Felidae	Dinofelis	sp.	LAP Literature Data	Kenya
Apak (Lothagam)	Apak (Lothagam)	36.05	2.9	5.3	4.2	Africa	Proboscidea	Gomphotheriidae	Anancus	kenyensis	LAP Literature Data	Kenya
Apak (Lothagam)	Apak (Lothagam)	36.05	2.9	5.3	4.2	Africa	Proboscidea	Elephantidae	Stegotetrabelodon	orbus	LAP Literature Data	Kenya
Apak (Lothagam)	Apak (Lothagam)	36.05	2.9	5.3	4.2	Africa	Perissodactyla	Rhinocerotidae	Brachypotherium	lewisi	LAP Literature Data	Kenya
Apak (Lothagam)	Apak (Lothagam)	36.05	2.9	5.3	4.2	Africa	Artiodactyla	Bovidae	Kobus	presigmoidalis	LAP Literature Data	Kenya
Apak (Lothagam)	Apak (Lothagam)	36.05	2.9	5.3	4.2	Africa	Artiodactyla	Bovidae	Aepyceros	premelampus	LAP Literature Data	Kenya
Apak (Lothagam)	Apak (Lothagam)	36.05	2.9	5.3	4.2	Africa	Primates	Hominoidea	Indet.	indet.	LAP Literature Data	Kenya
Apak (Lothagam)	Apak (Lothagam)	36.05	2.9	5.3	4.2	Africa	Artiodactyla	Suidae	Nyanzachoerus	australis	LAP Literature Data	Kenya
Apak (Lothagam)	Apak (Lothagam)	36.05	2.9	5.3	4.2	Africa	Primates	Cercopithecidae	Cercopithecoides	kerioensis	LAP Literature Data	Kenya
Apak (Lothagam)	Apak (Lothagam)	36.05	2.9	5.3	4.2	Africa	Proboscidea	Elephantidae	Gen.	sp.	LAP Literature Data	Kenya
Apak (Lothagam)	Apak (Lothagam)	36.05	2.9	5.3	4.2	Africa	Perissodactyla	Equidae	Eurygnathohippus	indet.	LAP Literature Data	Kenya
Apak (Lothagam)	Apak (Lothagam)	36.05	2.9	5.3	4.2	Africa	Perissodactyla	Equidae	Eurygnathohippus	indet.	LAP Literature Data	Kenya
Apak (Lothagam)	Apak (Lothagam)	36.05	2.9	5.3	4.2	Africa	Artiodactyla	Bovidae	Hippotragus	indet.	LAP Literature Data	Kenya
Apak (Lothagam)	Apak (Lothagam)	36.05	2.9	5.3	4.2	Africa	Artiodactyla	Suidae	Sivachoerus	syrticus	LAP Literature Data	Kenya
Apak (Lothagam)	Apak (Lothagam)	36.05	2.9	5.3	4.2	Africa	Artiodactyla	Hippopotamidae	Hippopotamus	protamphibius	LAP Literature Data	Kenya
Apak (Lothagam)	Apak (Lothagam)	36.05	2.9	5.3	4.2	Africa	Carnivora	Hyaenidae	Hyaena	abronia	LAP Literature Data	Kenya
Apak (Lothagam)	Apak (Lothagam)	36.05	2.9	5.3	4.2	Africa	Carnivora	Hyaenidae	Hyaenictis	indet.	LAP Literature Data	Kenya
Apak (Lothagam)	Apak (Lothagam)	36.05	2.9	5.3	4.2	Africa	Artiodactyla	Hippopotamidae	Hippopotamus	harvardi	LAP Literature Data	Kenya
Apolakkia	Apolakkia	27.8	36.06666667	5	3.55	Europe	Perissodactyla	Equidae	Plesiohipparion	crassum	LAP Literature Data	Greece
Apolakkia	Apolakkia	27.8	36.06666667	5	3.55	Europe	Artiodactyla	Bovidae	Gazella	indet.	LAP Literature Data	Greece
Apolakkia	Apolakkia	27.8	36.06666667	5	3.55	Europe	Artiodactyla	Cervidae	Indet.	indet.	LAP Literature Data	Greece
Apolakkia	Apolakkia	27.8	36.06666667	5	3.55	Europe	Carnivora	Canidae	Indet.	indet.	LAP Literature Data	Greece
Apolakkia	Apolakkia	27.8	36.06666667	5	3.55	Europe	Carnivora	Hyaenidae	Pliocrocuta	perrieri	LAP Literature Data	Greece
Apolakkia	Apolakkia	27.8	36.06666667	5	3.55	Europe	Artiodactyla	Cervidae	Cervus	philisi	LAP Literature Data	Greece
Apolakkia	Apolakkia	27.8	36.06666667	5	3.55	Europe	Perissodactyla	Rhinocerotidae	Indet.	indet.	LAP Literature Data	Greece
Apolakkia	Apolakkia	27.8	36.06666667	5	3.55	Europe	Proboscidea	Indet.	Indet.	indet.	LAP Literature Data	Greece
Apollonia (APL)	Apollonia (APL)	23.3	40.75	1.9	0.5	Europe	Artiodactyla	Bovidae	Indet.	indet.	LAP Literature Data	Greece
Apollonia (APL)	Apollonia (APL)	23.3	40.75	1.9	0.5	Europe	Carnivora	Felidae	Lynx	issiodorensis	LAP Literature Data	Greece
Apollonia (APL)	Apollonia (APL)	23.3	40.75	1.9	0.5	Europe	Carnivora	Ursidae	Ursus	etruscus	LAP Literature Data	Greece
Apollonia (APL)	Apollonia (APL)	23.3	40.75	1.9	0.5	Europe	Artiodactyla	Bovidae	Praeovibos	indet.	LAP Literature Data	Greece
Apollonia (APL)	Apollonia (APL)	23.3	40.75	1.9	0.5	Europe	Artiodactyla	Cervidae	Eucladoceros	indet.	LAP Literature Data	Greece
Apollonia (APL)	Apollonia (APL)	23.3	40.75	1.9	0.5	Europe	Carnivora	Canidae	Canis	etruscus	LAP Literature Data	Greece
Apollonia (APL)	Apollonia (APL)	23.3	40.75	1.9	0.5	Europe	Artiodactyla	Bovidae	Ovis	indet.	LAP Literature Data	Greece
Apollonia (APL)	Apollonia (APL)	23.3	40.75	1.9	0.5	Europe	Perissodactyla	Rhinocerotidae	Indet.	indet.	LAP Literature Data	Greece
Apollonia (APL)	Apollonia (APL)	23.3	40.75	1.9	0.5	Europe	Artiodactyla	Cervidae	Megaloceros	indet.	LAP Literature Data	Greece
Apollonia (APL)	Apollonia (APL)	23.3	40.75	1.9	0.5	Europe	Artiodactyla	Bovidae	Bison	indet.	LAP Literature Data	Greece
Apollonia (APL)	Apollonia (APL)	23.3	40.75	1.9	0.5	Europe	Carnivora	Hyaenidae	Pachycrocuta	brevirostris	LAP Literature Data	Greece
Apollonia (APL)	Apollonia (APL)	23.3	40.75	1.9	0.5	Europe	Proboscidea	Elephantidae	Mammuthus	indet.	LAP Literature Data	Greece
Apollonia (APL)	Apollonia (APL)	23.3	40.75	1.9	0.5	Europe	Artiodactyla	Bovidae	Indet.	indet.	LAP Literature Data	Greece
Apollonia (APL)	Apollonia (APL)	23.3	40.75	1.9	0.5	Europe	Carnivora	Felidae	Panthera	gombaszoegensis	LAP Literature Data	Greece
Apollonia (APL)	Apollonia (APL)	23.3	40.75	1.9	0.5	Europe	Artiodactyla	Bovidae	Pontoceros	ambiguus	LAP Literature Data	Greece
Apollonia (APL)	Apollonia (APL)	23.3	40.75	1.9	0.5	Europe	Carnivora	Canidae	Canis	apolloniensis	LAP Literature Data	Greece
Apollonia (APL)	Apollonia (APL)	23.3	40.75	1.9	0.5	Europe	Carnivora	Felidae	Megantereon	cultridens	LAP Literature Data	Greece
Apollonia (APL)	Apollonia (APL)	23.3	40.75	1.9	0.5	Europe	Artiodactyla	Bovidae	Soergelia	brigittae	LAP Literature Data	Greece
Apollonia (APL)	Apollonia (APL)	23.3	40.75	1.9	0.5	Europe	Carnivora	Canidae	Vulpes	praeglacialis	LAP Literature Data	Greece
Apollonia (APL)	Apollonia (APL)	23.3	40.75	1.9	0.5	Europe	Artiodactyla	Bovidae	Bison	schoetensacki	LAP Literature Data	Greece
Apollonia (APL)	Apollonia (APL)	23.3	40.75	1.9	0.5	Europe	Perissodactyla	Equidae	Equus	apolloniensis	LAP Literature Data	Greece
Apollonia (APL)	Apollonia (APL)	23.3	40.75	1.9	0.5	Europe	Artiodactyla	Bovidae	Hemitragus	indet.	LAP Literature Data	Greece
Apollonia (APL)	Apollonia (APL)	23.3	40.75	1.9	0.5	Europe	Carnivora	Mustelidae	Meles	meles	LAP Literature Data	Greece
Apollonia (APL)	Apollonia (APL)	23.3	40.75	1.9	0.5	Europe	Carnivora	Felidae	Homotherium	latidens	LAP Literature Data	Greece
Apollonia (APL)	Apollonia (APL)	23.3	40.75	1.9	0.5	Europe	Artiodactyla	Cervidae	Arvernoceros	verestchagini	LAP Literature Data	Greece
Apollonia (APL)	Apollonia (APL)	23.3	40.75	1.9	0.5	Europe	Artiodactyla	Cervidae	Praemegaceros	pliotarandoides	LAP Literature Data	Greece
Apollonia (APL)	Apollonia (APL)	23.3	40.75	1.9	0.5	Europe	Carnivora	Canidae	Lycaon	lycaonoides	LAP Literature Data	Greece
Apollonia (APL)	Apollonia (APL)	23.3	40.75	1.9	0.5	Europe	Perissodactyla	Equidae	Equus	indet.	LAP Literature Data	Greece
Araci-Fantana Fagului	Araci-Fantana Fagului	25.60277778	45.83333333	3.55	2.5	Europe	Artiodactyla	Cervidae	Metacervocerus	pardinensis	LAP Literature Data	Romania
Araci-Fantana Fagului	Araci-Fantana Fagului	25.60277778	45.83333333	3.55	2.5	Europe	Perissodactyla	Rhinocerotidae	Stephanorhinus	elatus	LAP Literature Data	Romania
Aramis (Lower)	Aramis (Lower)	40.44555556	10.47694444	4.4	4.4	Africa	Carnivora	Felidae	Felis	indet.	LAP Literature Data	Ethiopia
Aramis (Lower)	Aramis (Lower)	40.44555556	10.47694444	4.4	4.4	Africa	Carnivora	Felidae	Dinofelis	indet.	LAP Literature Data	Ethiopia
Aramis (Lower)	Aramis (Lower)	40.44555556	10.47694444	4.4	4.4	Africa	Carnivora	Ursidae	Agriotherium	indet.	LAP Literature Data	Ethiopia
Aramis (Lower)	Aramis (Lower)	40.44555556	10.47694444	4.4	4.4	Africa	Artiodactyla	Bovidae	Gazella	indet.	LAP Literature Data	Ethiopia
Aramis (Lower)	Aramis (Lower)	40.44555556	10.47694444	4.4	4.4	Africa	Carnivora	Canidae	Indet.	indet.	LAP Literature Data	Ethiopia
Aramis (Lower)	Aramis (Lower)	40.44555556	10.47694444	4.4	4.4	Africa	Carnivora	Hyaenidae	Indet.	indet.	LAP Literature Data	Ethiopia
Aramis (Lower)	Aramis (Lower)	40.44555556	10.47694444	4.4	4.4	Africa	Artiodactyla	Giraffidae	Giraffa	stillei	LAP Literature Data	Ethiopia
Aramis (Lower)	Aramis (Lower)	40.44555556	10.47694444	4.4	4.4	Africa	Proboscidea	Elephantidae	Indet.	indet.	LAP Literature Data	Ethiopia
Aramis (Lower)	Aramis (Lower)	40.44555556	10.47694444	4.4	4.4	Africa	Proboscidea	Gomphotheriidae	Anancus	indet.	LAP Literature Data	Ethiopia
Aramis (Lower)	Aramis (Lower)	40.44555556	10.47694444	4.4	4.4	Africa	Artiodactyla	Suidae	Nyanzachoerus	jaegeri	LAP Literature Data	Ethiopia
Aramis (Lower)	Aramis (Lower)	40.44555556	10.47694444	4.4	4.4	Africa	Artiodactyla	Suidae	Nyanzachoerus	kanamensis	LAP Literature Data	Ethiopia
Aramis (Lower)	Aramis (Lower)	40.44555556	10.47694444	4.4	4.4	Africa	Carnivora	Felidae	Machairodus	indet.	LAP Literature Data	Ethiopia
Aramis (Lower)	Aramis (Lower)	40.44555556	10.47694444	4.4	4.4	Africa	Carnivora	Mustelidae	Lutra	indet.	LAP Literature Data	Ethiopia
Aramis (Lower)	Aramis (Lower)	40.44555556	10.47694444	4.4	4.4	Africa	Artiodactyla	Giraffidae	Sivatherium	indet.	LAP Literature Data	Ethiopia
Aramis (Lower)	Aramis (Lower)	40.44555556	10.47694444	4.4	4.4	Africa	Carnivora	Felidae	Panthera	indet.	LAP Literature Data	Ethiopia
Aramis (Lower)	Aramis (Lower)	40.44555556	10.47694444	4.4	4.4	Africa	Perissodactyla	Rhinocerotidae	Diceros	indet.	LAP Literature Data	Ethiopia
Aramis (Lower)	Aramis (Lower)	40.44555556	10.47694444	4.4	4.4	Africa	Artiodactyla	Suidae	Kolpochoerus	deheinzelini	LAP Literature Data	Ethiopia
Aramis (Lower)	Aramis (Lower)	40.44555556	10.47694444	4.4	4.4	Africa	Carnivora	Mustelidae	Torolutra	indet.	LAP Literature Data	Ethiopia
Aramis (Lower)	Aramis (Lower)	40.44555556	10.47694444	4.4	4.4	Africa	Perissodactyla	Equidae	Eurygnathohippus	woldegabrieli	LAP Literature Data	Ethiopia
Aramis (Lower)	Aramis (Lower)	40.44555556	10.47694444	4.4	4.4	Africa	Artiodactyla	Bovidae	Tragelaphus	kyaloae	LAP Literature Data	Ethiopia
Aramis (Lower)	Aramis (Lower)	40.44555556	10.47694444	4.4	4.4	Africa	Artiodactyla	Bovidae	Aepyceros	indet.	LAP Literature Data	Ethiopia
Aramis (Lower)	Aramis (Lower)	40.44555556	10.47694444	4.4	4.4	Africa	Proboscidea	Deinotheriidae	Deinotherium	indet.	LAP Literature Data	Ethiopia
Aramis (Lower)	Aramis (Lower)	40.44555556	10.47694444	4.4	4.4	Africa	Artiodactyla	Bovidae	Praedamalis	indet.	LAP Literature Data	Ethiopia
Aramis (Lower)	Aramis (Lower)	40.44555556	10.47694444	4.4	4.4	Africa	Artiodactyla	Bovidae	Simatherium	indet.	LAP Literature Data	Ethiopia
Aramis (Lower)	Aramis (Lower)	40.44555556	10.47694444	4.4	4.4	Africa	Artiodactyla	Bovidae	Ugandax	sp.	LAP Literature Data	Ethiopia
Aramis (Lower)	Aramis (Lower)	40.44555556	10.47694444	4.4	4.4	Africa	Artiodactyla	Bovidae	Ugandax	gautieri	LAP Literature Data	Ethiopia
Aramis (Lower)	Aramis (Lower)	40.44555556	10.47694444	4.4	4.4	Africa	Perissodactyla	Rhinocerotidae	Ceratotherium	indet.	LAP Literature Data	Ethiopia
Aramis (Lower)	Aramis (Lower)	40.44555556	10.47694444	4.4	4.4	Africa	Primates	Cercopithecidae	Pliopapio	alemui	LAP Literature Data	Ethiopia
Aramis (Lower)	Aramis (Lower)	40.44555556	10.47694444	4.4	4.4	Africa	Primates	Cercopithecidae	Kuseracolobus	aramisi	LAP Literature Data	Ethiopia
Aramis (Lower)	Aramis (Lower)	40.44555556	10.47694444	4.4	4.4	Africa	Primates	Hominidae	Ardipithecus	ramidus	LAP Literature Data	Ethiopia
Aramis (Lower)	Aramis (Lower)	40.44555556	10.47694444	4.4	4.4	Africa	Carnivora	Mustelidae	Enhydriodon	indet.	LAP Literature Data	Ethiopia
Aramis (Lower)	Aramis (Lower)	40.44555556	10.47694444	4.4	4.4	Africa	Artiodactyla	Bovidae	Damalops	indet.	LAP Literature Data	Ethiopia
Aramis (Lower)	Aramis (Lower)	40.44555556	10.47694444	4.4	4.4	Africa	Artiodactyla	Hippopotamidae	Indet.	indet.	LAP Literature Data	Ethiopia
Aramis (Lower)	Aramis (Lower)	40.44555556	10.47694444	4.4	4.4	Africa	Artiodactyla	Suidae	Cainochoerus	indet.	LAP Literature Data	Ethiopia
Aramis (Lower)	Aramis (Lower)	40.44555556	10.47694444	4.4	4.4	Africa	Artiodactyla	Bovidae	Kobus	preoricornis	LAP Literature Data	Ethiopia
Arenas del Rey	Arenas del Rey	-3.9	36.96666667	7.1	5.3	Europe	Artiodactyla	Suidae	Propotamochoerus	provincialis	LAP Literature Data	Spain
Arenas del Rey	Arenas del Rey	-3.9	36.96666667	7.1	5.3	Europe	Artiodactyla	Bovidae	Indet.	indet.	LAP Literature Data	Spain
Arenas del Rey	Arenas del Rey	-3.9	36.96666667	7.1	5.3	Europe	Artiodactyla	Cervidae	Indet.	indet.	LAP Literature Data	Spain
Arenas del Rey	Arenas del Rey	-3.9	36.96666667	7.1	5.3	Europe	Perissodactyla	Equidae	Hipparion	gromovae	LAP Literature Data	Spain
Arenas del Rey	Arenas del Rey	-3.9	36.96666667	7.1	5.3	Europe	Artiodactyla	Suidae	Indet.	indet.	LAP Literature Data	Spain
Arenas del Rey	Arenas del Rey	-3.9	36.96666667	7.1	5.3	Europe	Perissodactyla	Rhinocerotidae	Indet.	indet.	LAP Literature Data	Spain
Arenas del Rey	Arenas del Rey	-3.9	36.96666667	7.1	5.3	Europe	Artiodactyla	Hippopotamidae	Hexaprotodon	pantanellii	LAP Literature Data	Spain
Arenas del Rey	Arenas del Rey	-3.9	36.96666667	7.1	5.3	Europe	Artiodactyla	Bovidae	Parabos	indet.	LAP Literature Data	Spain
Arenas del Rey	Arenas del Rey	-3.9	36.96666667	7.1	5.3	Europe	Carnivora	Hyaenidae	Thalassictis	indet.	LAP Literature Data	Spain
Arenas del Rey	Arenas del Rey	-3.9	36.96666667	7.1	5.3	Europe	Proboscidea	Mastodontidae	Indet.	indet.	LAP Literature Data	Spain
Arkneti	Arkneti	43.51	42.13	8.9	7.1	Asia	Artiodactyla	Bovidae	Gazella	propria	LAP Literature Data	Georgia
Arkneti	Arkneti	43.51	42.13	8.9	7.1	Asia	Artiodactyla	Suidae	Indet.	indet.	LAP Literature Data	Georgia
Arkneti	Arkneti	43.51	42.13	8.9	7.1	Asia	Carnivora	Ailuridae	Simocyon	indet.	LAP Literature Data	Georgia
Arkneti	Arkneti	43.51	42.13	8.9	7.1	Asia	Artiodactyla	Cervidae	Dicrocerus	salomeae	LAP Literature Data	Georgia
Arkneti	Arkneti	43.51	42.13	8.9	7.1	Asia	Artiodactyla	Giraffidae	Indet.	indet.	LAP Literature Data	Georgia
Arkneti	Arkneti	43.51	42.13	8.9	7.1	Asia	Artiodactyla	Bovidae	Miotragocerus	brevicornis	LAP Literature Data	Georgia
Arkneti	Arkneti	43.51	42.13	8.9	7.1	Asia	Artiodactyla	Bovidae	Phronetragus	arcnethensis	LAP Literature Data	Georgia
Arquillo 1	Arquillo 1	-1.1	40.4	7.1	5.3	Europe	Carnivora	Hyaenidae	Adcrocuta	eximia	LAP Literature Data	Spain
Arquillo 1	Arquillo 1	-1.1	40.4	7.1	5.3	Europe	Carnivora	Felidae	Amphimachairodus	giganteus	LAP Literature Data	Spain
Arquillo 1	Arquillo 1	-1.1	40.4	7.1	5.3	Europe	Carnivora	Felidae	Metailurus	parvulus	LAP Literature Data	Spain
Arquillo 1	Arquillo 1	-1.1	40.4	7.1	5.3	Europe	Carnivora	Mustelidae	Sivaonyx	lehmani	LAP Literature Data	Spain
Arquillo 1	Arquillo 1	-1.1	40.4	7.1	5.3	Europe	Perissodactyla	Rhinocerotidae	Dihoplus	schleiermacheri	LAP Literature Data	Spain
Arquillo 1	Arquillo 1	-1.1	40.4	7.1	5.3	Europe	Perissodactyla	Equidae	Hippotherium	primigenium	LAP Literature Data	Spain
Arquillo 1	Arquillo 1	-1.1	40.4	7.1	5.3	Europe	Perissodactyla	Equidae	Hipparion	concudense	LAP Literature Data	Spain
Arquillo 1	Arquillo 1	-1.1	40.4	7.1	5.3	Europe	Perissodactyla	Equidae	Cremohipparion	periafricanum	LAP Literature Data	Spain
Arquillo 1	Arquillo 1	-1.1	40.4	7.1	5.3	Europe	Carnivora	Hyaenidae	Lycyaena	indet.	LAP Literature Data	Spain
Arquillo 1	Arquillo 1	-1.1	40.4	7.1	5.3	Europe	Artiodactyla	Bovidae	Gazella	deperdita	LAP Literature Data	Spain
Arquillo 1	Arquillo 1	-1.1	40.4	7.1	5.3	Europe	Proboscidea	Gomphotheriidae	Tetralophodon	longirostris	LAP Literature Data	Spain
Arquillo 1	Arquillo 1	-1.1	40.4	7.1	5.3	Europe	Proboscidea	Mammutidae	Zygolophodon	turicensis	LAP Literature Data	Spain
Arquillo 1	Arquillo 1	-1.1	40.4	7.1	5.3	Europe	Artiodactyla	Hippopotamidae	Hexaprotodon	crusafonti	LAP Literature Data	Spain
Arquillo 1	Arquillo 1	-1.1	40.4	7.1	5.3	Europe	Artiodactyla	Bovidae	Hispanodorcas	indet.	LAP Literature Data	Spain
Arquillo 1	Arquillo 1	-1.1	40.4	7.1	5.3	Europe	Artiodactyla	Cervidae	Pliocervus	matheroni	LAP Literature Data	Spain
Arquillo 1	Arquillo 1	-1.1	40.4	7.1	5.3	Europe	Perissodactyla	Equidae	Hippotherium	primigenium	LAP Literature Data	Spain
Arquillo 1	Arquillo 1	-1.1	40.4	7.1	5.3	Europe	Perissodactyla	Equidae	Hipparion	gromovae	LAP Literature Data	Spain
Arquillo 1	Arquillo 1	-1.1	40.4	7.1	5.3	Europe	Carnivora	Hyaenidae	Hyaenictitherium	hipparionum	LAP Literature Data	Spain
Arquillo 1	Arquillo 1	-1.1	40.4	7.1	5.3	Europe	Artiodactyla	Cervidae	Pliocervus	turolensis	LAP Literature Data	Spain
Arquillo 1	Arquillo 1	-1.1	40.4	7.1	5.3	Europe	Artiodactyla	Bovidae	Miotragocerus	valenciennesi	LAP Literature Data	Spain
Arquillo 1	Arquillo 1	-1.1	40.4	7.1	5.3	Europe	Carnivora	Hyaenidae	Hyaenictitherium	wongii	LAP Literature Data	Spain
Arriaga	Arriaga	-3.616666667	37.21666667	1.9	0.0117	Europe	Proboscidea	Elephantidae	Mammuthus	primigenius	LAP Literature Data	Spain
As Duma	As Duma	40.31666667	11.15	4.51	4.32	Africa	Carnivora	Viverridae	Indet.	indet.	LAP Literature Data	Ethiopia
As Duma	As Duma	40.31666667	11.15	4.51	4.32	Africa	Artiodactyla	Bovidae	Indet.	indet.	LAP Literature Data	Ethiopia
As Duma	As Duma	40.31666667	11.15	4.51	4.32	Africa	Carnivora	Hyaenidae	Indet.	indet.	LAP Literature Data	Ethiopia
As Duma	As Duma	40.31666667	11.15	4.51	4.32	Africa	Artiodactyla	Bovidae	Indet.	indet.	LAP Literature Data	Ethiopia
As Duma	As Duma	40.31666667	11.15	4.51	4.32	Africa	Artiodactyla	Bovidae	Indet.	indet.	LAP Literature Data	Ethiopia
As Duma	As Duma	40.31666667	11.15	4.51	4.32	Africa	Artiodactyla	Bovidae	Indet.	indet.	LAP Literature Data	Ethiopia
As Duma	As Duma	40.31666667	11.15	4.51	4.32	Africa	Artiodactyla	Bovidae	Indet.	indet.	LAP Literature Data	Ethiopia
As Duma	As Duma	40.31666667	11.15	4.51	4.32	Africa	Proboscidea	Elephantidae	Indet.	indet.	LAP Literature Data	Ethiopia
As Duma	As Duma	40.31666667	11.15	4.51	4.32	Africa	Artiodactyla	Suidae	Nyanzachoerus	jaegeri	LAP Literature Data	Ethiopia
As Duma	As Duma	40.31666667	11.15	4.51	4.32	Africa	Artiodactyla	Suidae	Nyanzachoerus	kanamensis	LAP Literature Data	Ethiopia
As Duma	As Duma	40.31666667	11.15	4.51	4.32	Africa	Artiodactyla	Giraffidae	Sivatherium	indet.	LAP Literature Data	Ethiopia
As Duma	As Duma	40.31666667	11.15	4.51	4.32	Africa	Perissodactyla	Rhinocerotidae	Diceros	indet.	LAP Literature Data	Ethiopia
As Duma	As Duma	40.31666667	11.15	4.51	4.32	Africa	Artiodactyla	Suidae	Kolpochoerus	deheinzelini	LAP Literature Data	Ethiopia
As Duma	As Duma	40.31666667	11.15	4.51	4.32	Africa	Artiodactyla	Giraffidae	Giraffa	indet.	LAP Literature Data	Ethiopia
As Duma	As Duma	40.31666667	11.15	4.51	4.32	Africa	Artiodactyla	Bovidae	Tragelaphus	kyaloae	LAP Literature Data	Ethiopia
As Duma	As Duma	40.31666667	11.15	4.51	4.32	Africa	Proboscidea	Deinotheriidae	Deinotherium	indet.	LAP Literature Data	Ethiopia
As Duma	As Duma	40.31666667	11.15	4.51	4.32	Africa	Proboscidea	Gomphotheriidae	Anancus	kenyensis	LAP Literature Data	Ethiopia
As Duma	As Duma	40.31666667	11.15	4.51	4.32	Africa	Artiodactyla	Hippopotamidae	Hexaprotodon	harvardi	LAP Literature Data	Ethiopia
As Duma	As Duma	40.31666667	11.15	4.51	4.32	Africa	Artiodactyla	Bovidae	Ugandax	indet.	LAP Literature Data	Ethiopia
As Duma	As Duma	40.31666667	11.15	4.51	4.32	Africa	Perissodactyla	Rhinocerotidae	Ceratotherium	indet.	LAP Literature Data	Ethiopia
As Duma	As Duma	40.31666667	11.15	4.51	4.32	Africa	Carnivora	Felidae	Indet.	indet.	LAP Literature Data	Ethiopia
As Duma	As Duma	40.31666667	11.15	4.51	4.32	Africa	Carnivora	Felidae	Indet.	indet.	LAP Literature Data	Ethiopia
As Duma	As Duma	40.31666667	11.15	4.51	4.32	Africa	Primates	Cercopithecidae	Pliopapio	alemui	LAP Literature Data	Ethiopia
As Duma	As Duma	40.31666667	11.15	4.51	4.32	Africa	Primates	Cercopithecidae	Kuseracolobus	aramisi	LAP Literature Data	Ethiopia
As Duma	As Duma	40.31666667	11.15	4.51	4.32	Africa	Primates	Hominidae	Ardipithecus	ramidus	LAP Literature Data	Ethiopia
As Duma	As Duma	40.31666667	11.15	4.51	4.32	Africa	Perissodactyla	Equidae	Eurygnathohippus	indet.	LAP Literature Data	Ethiopia
As Duma	As Duma	40.31666667	11.15	4.51	4.32	Africa	Perissodactyla	Equidae	Eurygnathohippus	indet.	LAP Literature Data	Ethiopia
Asa Issie	Asa Issie	40.33333333	10.18333333	4.187	3.596	Africa	Carnivora	Mustelidae	Indet.	indet.	LAP Literature Data	Ethiopia
Asa Issie	Asa Issie	40.33333333	10.18333333	4.187	3.596	Africa	Carnivora	Felidae	Felis	indet.	LAP Literature Data	Ethiopia
Asa Issie	Asa Issie	40.33333333	10.18333333	4.187	3.596	Africa	Carnivora	Felidae	Dinofelis	indet.	LAP Literature Data	Ethiopia
Asa Issie	Asa Issie	40.33333333	10.18333333	4.187	3.596	Africa	Artiodactyla	Giraffidae	Indet.	indet.	LAP Literature Data	Ethiopia
Asa Issie	Asa Issie	40.33333333	10.18333333	4.187	3.596	Africa	Artiodactyla	Bovidae	Indet.	indet.	LAP Literature Data	Ethiopia
Asa Issie	Asa Issie	40.33333333	10.18333333	4.187	3.596	Africa	Proboscidea	Gomphotheriidae	Anancus	indet.	LAP Literature Data	Ethiopia
Asa Issie	Asa Issie	40.33333333	10.18333333	4.187	3.596	Africa	Artiodactyla	Bovidae	Indet.	indet.	LAP Literature Data	Ethiopia
Asa Issie	Asa Issie	40.33333333	10.18333333	4.187	3.596	Africa	Artiodactyla	Suidae	Nyanzachoerus	jaegeri	LAP Literature Data	Ethiopia
Asa Issie	Asa Issie	40.33333333	10.18333333	4.187	3.596	Africa	Artiodactyla	Suidae	Nyanzachoerus	kanamensis	LAP Literature Data	Ethiopia
Asa Issie	Asa Issie	40.33333333	10.18333333	4.187	3.596	Africa	Primates	Cercopithecidae	Parapapio	indet.	LAP Literature Data	Ethiopia
Asa Issie	Asa Issie	40.33333333	10.18333333	4.187	3.596	Africa	Artiodactyla	Hippopotamidae	Hippopotamus	indet.	LAP Literature Data	Ethiopia
Asa Issie	Asa Issie	40.33333333	10.18333333	4.187	3.596	Africa	Carnivora	Felidae	Machairodus	indet.	LAP Literature Data	Ethiopia
Asa Issie	Asa Issie	40.33333333	10.18333333	4.187	3.596	Africa	Perissodactyla	Rhinocerotidae	Indet.	indet.	LAP Literature Data	Ethiopia
Asa Issie	Asa Issie	40.33333333	10.18333333	4.187	3.596	Africa	Proboscidea	Elephantidae	Elephas	indet.	LAP Literature Data	Ethiopia
Asa Issie	Asa Issie	40.33333333	10.18333333	4.187	3.596	Africa	Artiodactyla	Suidae	Kolpochoerus	deheinzelini	LAP Literature Data	Ethiopia
Asa Issie	Asa Issie	40.33333333	10.18333333	4.187	3.596	Africa	Carnivora	Viverridae	Helogale	indet.	LAP Literature Data	Ethiopia
Asa Issie	Asa Issie	40.33333333	10.18333333	4.187	3.596	Africa	Primates	Hominidae	Australopithecus	anamensis	LAP Literature Data	Ethiopia
Asa Issie	Asa Issie	40.33333333	10.18333333	4.187	3.596	Africa	Perissodactyla	Equidae	Eurygnathohippus	woldegabrieli	LAP Literature Data	Ethiopia
Asa Issie	Asa Issie	40.33333333	10.18333333	4.187	3.596	Africa	Artiodactyla	Bovidae	Tragelaphus	kyaloae	LAP Literature Data	Ethiopia
Asa Issie	Asa Issie	40.33333333	10.18333333	4.187	3.596	Africa	Artiodactyla	Bovidae	Aepyceros	indet.	LAP Literature Data	Ethiopia
Asa Issie	Asa Issie	40.33333333	10.18333333	4.187	3.596	Africa	Proboscidea	Deinotheriidae	Deinotherium	indet.	LAP Literature Data	Ethiopia
Asa Issie	Asa Issie	40.33333333	10.18333333	4.187	3.596	Africa	Carnivora	Hyaenidae	Hyaenictitherium	namaquensis	LAP Literature Data	Ethiopia
Asa Issie	Asa Issie	40.33333333	10.18333333	4.187	3.596	Africa	Primates	Cercopithecidae	Kuseracolobus	hafu	LAP Literature Data	Ethiopia
Asa Koma	Asa Koma	40.23305556	10.30333333	5.7	5.7	Africa	Carnivora	Mustelidae	Indet.	indet.	LAP Literature Data	Ethiopia
Asa Koma	Asa Koma	40.23305556	10.30333333	5.7	5.7	Africa	Carnivora	Felidae	Dinofelis	indet.	LAP Literature Data	Ethiopia
Asa Koma	Asa Koma	40.23305556	10.30333333	5.7	5.7	Africa	Carnivora	Ursidae	Agriotherium	indet.	LAP Literature Data	Ethiopia
Asa Koma	Asa Koma	40.23305556	10.30333333	5.7	5.7	Africa	Carnivora	Viverridae	Indet.	indet.	LAP Literature Data	Ethiopia
Asa Koma	Asa Koma	40.23305556	10.30333333	5.7	5.7	Africa	Carnivora	Mustelidae	Mellivora	benfieldi	LAP Literature Data	Ethiopia
Asa Koma	Asa Koma	40.23305556	10.30333333	5.7	5.7	Africa	Artiodactyla	Bovidae	Tragoportax	indet.	LAP Literature Data	Ethiopia
Asa Koma	Asa Koma	40.23305556	10.30333333	5.7	5.7	Africa	Artiodactyla	Bovidae	Indet.	indet.	LAP Literature Data	Ethiopia
Asa Koma	Asa Koma	40.23305556	10.30333333	5.7	5.7	Africa	Artiodactyla	Bovidae	Indet.	indet.	LAP Literature Data	Ethiopia
Asa Koma	Asa Koma	40.23305556	10.30333333	5.7	5.7	Africa	Artiodactyla	Bovidae	Indet.	indet.	LAP Literature Data	Ethiopia
Asa Koma	Asa Koma	40.23305556	10.30333333	5.7	5.7	Africa	Proboscidea	Gomphotheriidae	Anancus	indet.	LAP Literature Data	Ethiopia
Asa Koma	Asa Koma	40.23305556	10.30333333	5.7	5.7	Africa	Artiodactyla	Bovidae	Indet.	indet.	LAP Literature Data	Ethiopia
Asa Koma	Asa Koma	40.23305556	10.30333333	5.7	5.7	Africa	Artiodactyla	Giraffidae	Palaeotragus	indet.	LAP Literature Data	Ethiopia
Asa Koma	Asa Koma	40.23305556	10.30333333	5.7	5.7	Africa	Carnivora	Felidae	Machairodus	indet.	LAP Literature Data	Ethiopia
Asa Koma	Asa Koma	40.23305556	10.30333333	5.7	5.7	Africa	Carnivora	Indet.	Indet.	indet.	LAP Literature Data	Ethiopia
Asa Koma	Asa Koma	40.23305556	10.30333333	5.7	5.7	Africa	Perissodactyla	Rhinocerotidae	Diceros	indet.	LAP Literature Data	Ethiopia
Asa Koma	Asa Koma	40.23305556	10.30333333	5.7	5.7	Africa	Primates	Indet.	Indet.	indet.	LAP Literature Data	Ethiopia
Asa Koma	Asa Koma	40.23305556	10.30333333	5.7	5.7	Africa	Artiodactyla	Suidae	Nyanzachoerus	indet.	LAP Literature Data	Ethiopia
Asa Koma	Asa Koma	40.23305556	10.30333333	5.7	5.7	Africa	Carnivora	Viverridae	Helogale	indet.	LAP Literature Data	Ethiopia
Asa Koma	Asa Koma	40.23305556	10.30333333	5.7	5.7	Africa	Proboscidea	Deinotheriidae	Deinotherium	bozasi	LAP Literature Data	Ethiopia
Asa Koma	Asa Koma	40.23305556	10.30333333	5.7	5.7	Africa	Perissodactyla	Equidae	Eurygnathohippus	woldegabrieli	LAP Literature Data	Ethiopia
Asa Koma	Asa Koma	40.23305556	10.30333333	5.7	5.7	Africa	Artiodactyla	Giraffidae	Giraffa	indet.	LAP Literature Data	Ethiopia
Asa Koma	Asa Koma	40.23305556	10.30333333	5.7	5.7	Africa	Artiodactyla	Bovidae	Madoqua	indet.	LAP Literature Data	Ethiopia
Asa Koma	Asa Koma	40.23305556	10.30333333	5.7	5.7	Africa	Primates	Cercopithecidae	Indet.	indet.	LAP Literature Data	Ethiopia
Asa Koma	Asa Koma	40.23305556	10.30333333	5.7	5.7	Africa	Carnivora	Hyaenidae	Hyaenictitherium	indet.	LAP Literature Data	Ethiopia
Asa Koma	Asa Koma	40.23305556	10.30333333	5.7	5.7	Africa	Proboscidea	Gomphotheriidae	Anancus	kenyensis	LAP Literature Data	Ethiopia
Asa Koma	Asa Koma	40.23305556	10.30333333	5.7	5.7	Africa	Perissodactyla	Equidae	Eurygnathohippus	feibeli	LAP Literature Data	Ethiopia
Asa Koma	Asa Koma	40.23305556	10.30333333	5.7	5.7	Africa	Artiodactyla	Bovidae	Ugandax	indet.	LAP Literature Data	Ethiopia
Asa Koma	Asa Koma	40.23305556	10.30333333	5.7	5.7	Africa	Artiodactyla	Suidae	Conohyus	giganteus	LAP Literature Data	Ethiopia
Asa Koma	Asa Koma	40.23305556	10.30333333	5.7	5.7	Africa	Artiodactyla	Suidae	Sivachoerus	syrticus	LAP Literature Data	Ethiopia
Asa Koma	Asa Koma	40.23305556	10.30333333	5.7	5.7	Africa	Proboscidea	Elephantidae	Primelephas	indet.	LAP Literature Data	Ethiopia
Asa Koma	Asa Koma	40.23305556	10.30333333	5.7	5.7	Africa	Artiodactyla	Bovidae	Kobus	porrecticornis	LAP Literature Data	Ethiopia
Asa Koma	Asa Koma	40.23305556	10.30333333	5.7	5.7	Africa	Artiodactyla	Suidae	Cainochoerus	africanus	LAP Literature Data	Ethiopia
Asa Koma	Asa Koma	40.23305556	10.30333333	5.7	5.7	Africa	Carnivora	Viverridae	Genetta	indet.	LAP Literature Data	Ethiopia
Asa Koma	Asa Koma	40.23305556	10.30333333	5.7	5.7	Africa	Perissodactyla	Rhinocerotidae	Diceros	douariensis	LAP Literature Data	Ethiopia
Asa Koma	Asa Koma	40.23305556	10.30333333	5.7	5.7	Africa	Primates	Cercopithecidae	Pliopapio	alemui	LAP Literature Data	Ethiopia
Asa Koma	Asa Koma	40.23305556	10.30333333	5.7	5.7	Africa	Primates	Cercopithecidae	Kuseracolobus	aramisi	LAP Literature Data	Ethiopia
Asa Koma	Asa Koma	40.23305556	10.30333333	5.7	5.7	Africa	Artiodactyla	Bovidae	Zephyreduncinus	oundagaisus	LAP Literature Data	Ethiopia
Asa Koma	Asa Koma	40.23305556	10.30333333	5.7	5.7	Africa	Carnivora	Mustelidae	Plesiogulo	botori	LAP Literature Data	Ethiopia
Asa Koma	Asa Koma	40.23305556	10.30333333	5.7	5.7	Africa	Primates	Hominidae	Ardipithecus	kadabba	LAP Literature Data	Ethiopia
Asa Koma	Asa Koma	40.23305556	10.30333333	5.7	5.7	Africa	Carnivora	Herpestidae	Herpestes	alaylaii	LAP Literature Data	Ethiopia
Asa Koma	Asa Koma	40.23305556	10.30333333	5.7	5.7	Africa	Carnivora	Mustelidae	Sivaonyx	africana	LAP Literature Data	Ethiopia
Asa Koma	Asa Koma	40.23305556	10.30333333	5.7	5.7	Africa	Carnivora	Hyaenidae	Hyaenictis	wehaietu	LAP Literature Data	Ethiopia
Asa Koma	Asa Koma	40.23305556	10.30333333	5.7	5.7	Africa	Proboscidea	Elephantidae	Primelephas	saitunensis	LAP Literature Data	Ethiopia
Asa Koma	Asa Koma	40.23305556	10.30333333	5.7	5.7	Africa	Artiodactyla	Bovidae	Tragelaphus	moroitu	LAP Literature Data	Ethiopia
Asa Koma	Asa Koma	40.23305556	10.30333333	5.7	5.7	Africa	Carnivora	Ursidae	Agriotherium	indet.	LAP Literature Data	Ethiopia
Asa Koma	Asa Koma	40.23305556	10.30333333	5.7	5.7	Africa	Artiodactyla	Bovidae	Tragoportax	abyssinicus	LAP Literature Data	Ethiopia
Asa Koma	Asa Koma	40.23305556	10.30333333	5.7	5.7	Africa	Primates	Cercopithecidae	Kuseracolobus	indet.	LAP Literature Data	Ethiopia
Asagicigil 2	Asagicigil 2	31.82861111	38.045	9.9	7.1	Asia	Perissodactyla	Rhinocerotidae	Chilotherium	schlosseri	LAP Literature Data	Turkey
Asagicigil 2	Asagicigil 2	31.82861111	38.045	9.9	7.1	Asia	Artiodactyla	Bovidae	Indet.	indet.	LAP Literature Data	Turkey
Asagicigil 2	Asagicigil 2	31.82861111	38.045	9.9	7.1	Asia	Proboscidea	Gomphotheriidae	Choerolophodon	indet.	LAP Literature Data	Turkey
Asagicigil 2	Asagicigil 2	31.82861111	38.045	9.9	7.1	Asia	Perissodactyla	Equidae	Hipparion	indet.	LAP Literature Data	Turkey
Asagicobanisa 1	Asagicobanisa 1	27.56861111	38.55138889	2.5	1.9	Asia	Artiodactyla	Bovidae	Bos	indet.	LAP Literature Data	Turkey
Asagicobanisa 1	Asagicobanisa 1	27.56861111	38.55138889	2.5	1.9	Asia	Proboscidea	Elephantidae	Elephas	namadicus	LAP Literature Data	Turkey
Asagicobanisa 1	Asagicobanisa 1	27.56861111	38.55138889	2.5	1.9	Asia	Perissodactyla	Equidae	Equus	indet.	LAP Literature Data	Turkey
Asagicobanisa 2	Asagicobanisa 2	27.55666667	38.54722222	2.5	1.9	Asia	Proboscidea	Elephantidae	Elephas	indet.	LAP Literature Data	Turkey
Asagicobanisa 4	Asagicobanisa 4	27.56194444	38.54861111	2.5	1.9	Asia	Perissodactyla	Equidae	Equus	indet.	LAP Literature Data	Turkey
Asagiyavucuk	Asagiyavucuk	35.72138889	40.99	1.9	0.0117	Asia	Perissodactyla	Equidae	Equus	indet.	LAP Literature Data	Turkey
Asarintepe	Asarintepe	32.50138889	40.19055556	7.6	7.1	Asia	Perissodactyla	Rhinocerotidae	Chilotherium	schlosseri	LAP Literature Data	Turkey
Asarintepe	Asarintepe	32.50138889	40.19055556	7.6	7.1	Asia	Artiodactyla	Bovidae	Gazella	indet.	LAP Literature Data	Turkey
Asarintepe	Asarintepe	32.50138889	40.19055556	7.6	7.1	Asia	Perissodactyla	Equidae	Hipparion	indet.	LAP Literature Data	Turkey
Asprogiannos	Asprogiannos	22.83333333	40.48333333	7.1	5.3	Europe	Artiodactyla	Bovidae	Gazella	indet.	LAP Literature Data	Greece
Asprogiannos	Asprogiannos	22.83333333	40.48333333	7.1	5.3	Europe	Artiodactyla	Bovidae	Miotragocerus	indet.	LAP Literature Data	Greece
Asprogiannos	Asprogiannos	22.83333333	40.48333333	7.1	5.3	Europe	Perissodactyla	Rhinocerotidae	Indet.	indet.	LAP Literature Data	Greece
Asprogiannos	Asprogiannos	22.83333333	40.48333333	7.1	5.3	Europe	Perissodactyla	Equidae	Hipparion	indet.	LAP Literature Data	Greece
Asprogiannos	Asprogiannos	22.83333333	40.48333333	7.1	5.3	Europe	Artiodactyla	Bovidae	Indet.	indet.	LAP Literature Data	Greece
Atapuerca E-10	Atapuerca E-10	-3.5	42.33333333	1.381	0.781	Europe	Carnivora	Mustelidae	Indet.	indet.	LAP Literature Data	Spain
Atapuerca E-10	Atapuerca E-10	-3.5	42.33333333	1.381	0.781	Europe	Carnivora	Canidae	Indet.	indet.	LAP Literature Data	Spain
Atapuerca E-10	Atapuerca E-10	-3.5	42.33333333	1.381	0.781	Europe	Carnivora	Canidae	Vulpes	indet.	LAP Literature Data	Spain
Atapuerca E-12	Atapuerca E-12	-3.5	42.33333333	1.381	0.781	Europe	Carnivora	Mustelidae	Indet.	indet.	LAP Literature Data	Spain
Atapuerca E-12	Atapuerca E-12	-3.5	42.33333333	1.381	0.781	Europe	Artiodactyla	Cervidae	Indet.	indet.	LAP Literature Data	Spain
Atapuerca E-12	Atapuerca E-12	-3.5	42.33333333	1.381	0.781	Europe	Carnivora	Ursidae	Indet.	indet.	LAP Literature Data	Spain
Atapuerca E-12	Atapuerca E-12	-3.5	42.33333333	1.381	0.781	Europe	Carnivora	Felidae	Lynx	indet.	LAP Literature Data	Spain
Atapuerca E-12	Atapuerca E-12	-3.5	42.33333333	1.381	0.781	Europe	Carnivora	Canidae	Vulpes	indet.	LAP Literature Data	Spain
Atapuerca E-12	Atapuerca E-12	-3.5	42.33333333	1.381	0.781	Europe	Carnivora	Canidae	Canis	indet.	LAP Literature Data	Spain
Atapuerca E-13	Atapuerca E-13	-3.5	42.33333333	1.381	0.781	Europe	Carnivora	Canidae	Indet.	indet.	LAP Literature Data	Spain
Atapuerca E-13	Atapuerca E-13	-3.5	42.33333333	1.381	0.781	Europe	Artiodactyla	Bovidae	Indet.	indet.	LAP Literature Data	Spain
Atapuerca E-13	Atapuerca E-13	-3.5	42.33333333	1.381	0.781	Europe	Artiodactyla	Cervidae	Dama	nestii	LAP Literature Data	Spain
Atapuerca E-14	Atapuerca E-14	-3.5	42.33333333	1.381	0.781	Europe	Artiodactyla	Cervidae	Indet.	indet.	LAP Literature Data	Spain
Atapuerca E-14	Atapuerca E-14	-3.5	42.33333333	1.381	0.781	Europe	Carnivora	Canidae	Indet.	indet.	LAP Literature Data	Spain
Atapuerca E-14	Atapuerca E-14	-3.5	42.33333333	1.381	0.781	Europe	Perissodactyla	Rhinocerotidae	Stephanorhinus	etruscus	LAP Literature Data	Spain
Atapuerca E-14	Atapuerca E-14	-3.5	42.33333333	1.381	0.781	Europe	Artiodactyla	Hippopotamidae	Hippopotamus	indet.	LAP Literature Data	Spain
Atapuerca E-14	Atapuerca E-14	-3.5	42.33333333	1.381	0.781	Europe	Artiodactyla	Bovidae	Indet.	indet.	LAP Literature Data	Spain
Atapuerca E-14	Atapuerca E-14	-3.5	42.33333333	1.381	0.781	Europe	Artiodactyla	Cervidae	Dama	nestii	LAP Literature Data	Spain
Atapuerca E-14	Atapuerca E-14	-3.5	42.33333333	1.381	0.781	Europe	Perissodactyla	Equidae	Equus	indet.	LAP Literature Data	Spain
Atapuerca E-19	Atapuerca E-19	-3.5	42.33333333	0.266	0.237	Europe	Perissodactyla	Rhinocerotidae	Stephanorhinus	hemitoechus	LAP Literature Data	Spain
Atapuerca E-19	Atapuerca E-19	-3.5	42.33333333	0.266	0.237	Europe	Perissodactyla	Equidae	Equus	indet.	LAP Literature Data	Spain
Atapuerca E-9	Atapuerca E-9	-3.5	42.33333333	1.381	0.781	Europe	Carnivora	Mustelidae	Indet.	indet.	LAP Literature Data	Spain
Atapuerca E-9	Atapuerca E-9	-3.5	42.33333333	1.381	0.781	Europe	Artiodactyla	Bovidae	Indet.	indet.	LAP Literature Data	Spain
Atapuerca E-9	Atapuerca E-9	-3.5	42.33333333	1.381	0.781	Europe	Primates	Cercopithecidae	Macaca	indet.	LAP Literature Data	Spain
Atapuerca E-9	Atapuerca E-9	-3.5	42.33333333	1.381	0.781	Europe	Artiodactyla	Cervidae	Dama	nestii	LAP Literature Data	Spain
Atapuerca E-9	Atapuerca E-9	-3.5	42.33333333	1.381	0.781	Europe	Carnivora	Canidae	Vulpes	indet.	LAP Literature Data	Spain
Atapuerca E-9	Atapuerca E-9	-3.5	42.33333333	1.381	0.781	Europe	Perissodactyla	Equidae	Equus	indet.	LAP Literature Data	Spain
Atapuerca TD10	Atapuerca TD10	-3.5	42.33333333	0.379	0.374	Europe	Artiodactyla	Bovidae	Indet.	indet.	LAP Literature Data	Spain
Atapuerca TD10	Atapuerca TD10	-3.5	42.33333333	0.379	0.374	Europe	Artiodactyla	Cervidae	Cervus	elaphus	LAP Literature Data	Spain
Atapuerca TD10	Atapuerca TD10	-3.5	42.33333333	0.379	0.374	Europe	Artiodactyla	Bovidae	Hemitragus	bonali	LAP Literature Data	Spain
Atapuerca TD10	Atapuerca TD10	-3.5	42.33333333	0.379	0.374	Europe	Artiodactyla	Cervidae	Dama	dama	LAP Literature Data	Spain
Atapuerca TD10	Atapuerca TD10	-3.5	42.33333333	0.379	0.374	Europe	Artiodactyla	Suidae	Sus	scrofa	LAP Literature Data	Spain
Atapuerca TD10	Atapuerca TD10	-3.5	42.33333333	0.379	0.374	Europe	Carnivora	Felidae	Panthera	leo	LAP Literature Data	Spain
Atapuerca TD10	Atapuerca TD10	-3.5	42.33333333	0.379	0.374	Europe	Perissodactyla	Equidae	Equus	caballus	LAP Literature Data	Spain
Atapuerca TD10	Atapuerca TD10	-3.5	42.33333333	0.379	0.374	Europe	Perissodactyla	Rhinocerotidae	Stephanorhinus	hemitoechus	LAP Literature Data	Spain
Atapuerca TD11	Atapuerca TD11	-3.5	42.33333333	0.781	0.15	Europe	Artiodactyla	Bovidae	Indet.	indet.	LAP Literature Data	Spain
Atapuerca TD11	Atapuerca TD11	-3.5	42.33333333	0.781	0.15	Europe	Carnivora	Felidae	Panthera	leo	LAP Literature Data	Spain
Atapuerca TD11	Atapuerca TD11	-3.5	42.33333333	0.781	0.15	Europe	Perissodactyla	Equidae	Equus	caballus	LAP Literature Data	Spain
Atapuerca TD11	Atapuerca TD11	-3.5	42.33333333	0.781	0.15	Europe	Perissodactyla	Rhinocerotidae	Stephanorhinus	hemitoechus	LAP Literature Data	Spain
Atapuerca TD4	Atapuerca TD4	-3.5	42.33333333	0.91	0.6	Europe	Perissodactyla	Rhinocerotidae	Stephanorhinus	etruscus	LAP Literature Data	Spain
Atapuerca TD4	Atapuerca TD4	-3.5	42.33333333	0.91	0.6	Europe	Carnivora	Felidae	Lynx	indet.	LAP Literature Data	Spain
Atapuerca TD4	Atapuerca TD4	-3.5	42.33333333	0.91	0.6	Europe	Artiodactyla	Cervidae	Cervus	elaphus	LAP Literature Data	Spain
Atapuerca TD4	Atapuerca TD4	-3.5	42.33333333	0.91	0.6	Europe	Artiodactyla	Bovidae	Bison	indet.	LAP Literature Data	Spain
Atapuerca TD4	Atapuerca TD4	-3.5	42.33333333	0.91	0.6	Europe	Carnivora	Felidae	Panthera	gombaszoegensis	LAP Literature Data	Spain
Atapuerca TD4	Atapuerca TD4	-3.5	42.33333333	0.91	0.6	Europe	Carnivora	Canidae	Canis	mosbachensis	LAP Literature Data	Spain
Atapuerca TD4	Atapuerca TD4	-3.5	42.33333333	0.91	0.6	Europe	Carnivora	Felidae	Felis	silvestris	LAP Literature Data	Spain
Atapuerca TD4	Atapuerca TD4	-3.5	42.33333333	0.91	0.6	Europe	Artiodactyla	Cervidae	Cervus	elaphus	LAP Literature Data	Spain
Atapuerca TD4	Atapuerca TD4	-3.5	42.33333333	0.91	0.6	Europe	Artiodactyla	Cervidae	Eucladoceros	giullii	LAP Literature Data	Spain
Atapuerca TD4	Atapuerca TD4	-3.5	42.33333333	0.91	0.6	Europe	Carnivora	Ursidae	Ursus	dolinensis	LAP Literature Data	Spain
Atapuerca TD4	Atapuerca TD4	-3.5	42.33333333	0.91	0.6	Europe	Artiodactyla	Cervidae	Dama	nestii	LAP Literature Data	Spain
Atapuerca TD4	Atapuerca TD4	-3.5	42.33333333	0.91	0.6	Europe	Carnivora	Canidae	Vulpes	indet.	LAP Literature Data	Spain
Atapuerca TD4	Atapuerca TD4	-3.5	42.33333333	0.91	0.6	Europe	Perissodactyla	Equidae	Equus	indet.	LAP Literature Data	Spain
Atapuerca TD4	Atapuerca TD4	-3.5	42.33333333	0.91	0.6	Europe	Carnivora	Hyaenidae	Crocuta	crocuta	LAP Literature Data	Spain
Atapuerca TD6	Atapuerca TD6	-3.5	42.33333333	0.95	0.77	Europe	Carnivora	Felidae	Felis	indet.	LAP Literature Data	Spain
Atapuerca TD6	Atapuerca TD6	-3.5	42.33333333	0.95	0.77	Europe	Perissodactyla	Rhinocerotidae	Stephanorhinus	etruscus	LAP Literature Data	Spain
Atapuerca TD6	Atapuerca TD6	-3.5	42.33333333	0.95	0.77	Europe	Carnivora	Ursidae	Ursus	indet.	LAP Literature Data	Spain
Atapuerca TD6	Atapuerca TD6	-3.5	42.33333333	0.95	0.77	Europe	Carnivora	Felidae	Lynx	indet.	LAP Literature Data	Spain
Atapuerca TD6	Atapuerca TD6	-3.5	42.33333333	0.95	0.77	Europe	Artiodactyla	Cervidae	Cervus	elaphus	LAP Literature Data	Spain
Atapuerca TD6	Atapuerca TD6	-3.5	42.33333333	0.95	0.77	Europe	Artiodactyla	Bovidae	Bison	indet.	LAP Literature Data	Spain
Atapuerca TD6	Atapuerca TD6	-3.5	42.33333333	0.95	0.77	Europe	Proboscidea	Elephantidae	Mammuthus	indet.	LAP Literature Data	Spain
Atapuerca TD6	Atapuerca TD6	-3.5	42.33333333	0.95	0.77	Europe	Carnivora	Canidae	Vulpes	praeglacialis	LAP Literature Data	Spain
Atapuerca TD6	Atapuerca TD6	-3.5	42.33333333	0.95	0.77	Europe	Carnivora	Canidae	Canis	mosbachensis	LAP Literature Data	Spain
Atapuerca TD6	Atapuerca TD6	-3.5	42.33333333	0.95	0.77	Europe	Carnivora	Mustelidae	Mustela	palerminea	LAP Literature Data	Spain
Atapuerca TD6	Atapuerca TD6	-3.5	42.33333333	0.95	0.77	Europe	Artiodactyla	Suidae	Sus	scrofa	LAP Literature Data	Spain
Atapuerca TD6	Atapuerca TD6	-3.5	42.33333333	0.95	0.77	Europe	Artiodactyla	Cervidae	Eucladoceros	giullii	LAP Literature Data	Spain
Atapuerca TD6	Atapuerca TD6	-3.5	42.33333333	0.95	0.77	Europe	Perissodactyla	Equidae	Equus	altidens	LAP Literature Data	Spain
Atapuerca TD6	Atapuerca TD6	-3.5	42.33333333	0.95	0.77	Europe	Primates	Hominidae	Homo	antecessor	LAP Literature Data	Spain
Atapuerca TD6	Atapuerca TD6	-3.5	42.33333333	0.95	0.77	Europe	Artiodactyla	Cervidae	Dama	nestii	LAP Literature Data	Spain
Atapuerca TD6	Atapuerca TD6	-3.5	42.33333333	0.95	0.77	Europe	Carnivora	Hyaenidae	Crocuta	crocuta	LAP Literature Data	Spain
Atapuerca TD7	Atapuerca TD7	-3.5	42.33333333	1.141	0.781	Europe	Artiodactyla	Bovidae	Praeovibos	indet.	LAP Literature Data	Spain
Atapuerca TD7	Atapuerca TD7	-3.5	42.33333333	1.141	0.781	Europe	Artiodactyla	Bovidae	Ovibos	indet.	LAP Literature Data	Spain
Atapuerca TD8	Atapuerca TD8	-3.5	42.33333333	0.781	0.52	Europe	Perissodactyla	Rhinocerotidae	Stephanorhinus	etruscus	LAP Literature Data	Spain
Atapuerca TD8	Atapuerca TD8	-3.5	42.33333333	0.781	0.52	Europe	Primates	Cercopithecidae	Macaca	indet.	LAP Literature Data	Spain
Atapuerca TD8	Atapuerca TD8	-3.5	42.33333333	0.781	0.52	Europe	Artiodactyla	Cervidae	Dama	nestii	LAP Literature Data	Spain
Atapuerca TD8	Atapuerca TD8	-3.5	42.33333333	0.781	0.52	Europe	Artiodactyla	Hippopotamidae	Hippopotamus	indet.	LAP Literature Data	Spain
Atapuerca TD8	Atapuerca TD8	-3.5	42.33333333	0.781	0.52	Europe	Carnivora	Ursidae	Ursus	indet.	LAP Literature Data	Spain
Atapuerca TD8	Atapuerca TD8	-3.5	42.33333333	0.781	0.52	Europe	Artiodactyla	Cervidae	Cervus	elaphus	LAP Literature Data	Spain
Atapuerca TD8	Atapuerca TD8	-3.5	42.33333333	0.781	0.52	Europe	Carnivora	Felidae	Panthera	gombaszoegensis	LAP Literature Data	Spain
Atapuerca TD8	Atapuerca TD8	-3.5	42.33333333	0.781	0.52	Europe	Carnivora	Canidae	Canis	mosbachensis	LAP Literature Data	Spain
Atapuerca TD8	Atapuerca TD8	-3.5	42.33333333	0.781	0.52	Europe	Artiodactyla	Suidae	Sus	scrofa	LAP Literature Data	Spain
Atapuerca TD8	Atapuerca TD8	-3.5	42.33333333	0.781	0.52	Europe	Artiodactyla	Cervidae	Eucladoceros	giullii	LAP Literature Data	Spain
Atapuerca TD8	Atapuerca TD8	-3.5	42.33333333	0.781	0.52	Europe	Carnivora	Hyaenidae	Hyaena	indet.	LAP Literature Data	Spain
Atapuerca TD8	Atapuerca TD8	-3.5	42.33333333	0.781	0.52	Europe	Perissodactyla	Equidae	Equus	altidens	LAP Literature Data	Spain
Atapuerca TD8	Atapuerca TD8	-3.5	42.33333333	0.781	0.52	Europe	Artiodactyla	Bovidae	Bison	voigtstedtensis	LAP Literature Data	Spain
Atapuerca TD8	Atapuerca TD8	-3.5	42.33333333	0.781	0.52	Europe	Artiodactyla	Cervidae	Praemegaceros	solhilacus	LAP Literature Data	Spain
Atapuerca TD8	Atapuerca TD8	-3.5	42.33333333	0.781	0.52	Europe	Carnivora	Hyaenidae	Crocuta	crocuta	LAP Literature Data	Spain
Atapuerca TDW4 & TDE5	Atapuerca TDW4 & TDE5	-3.5	42.33333333	1.381	0.781	Europe	Perissodactyla	Rhinocerotidae	Stephanorhinus	etruscus	LAP Literature Data	Spain
Atapuerca TDW4 & TDE5	Atapuerca TDW4 & TDE5	-3.5	42.33333333	1.381	0.781	Europe	Carnivora	Felidae	Lynx	indet.	LAP Literature Data	Spain
Atapuerca TDW4 & TDE5	Atapuerca TDW4 & TDE5	-3.5	42.33333333	1.381	0.781	Europe	Artiodactyla	Cervidae	Cervus	elaphus	LAP Literature Data	Spain
Atapuerca TDW4 & TDE5	Atapuerca TDW4 & TDE5	-3.5	42.33333333	1.381	0.781	Europe	Proboscidea	Elephantidae	Mammuthus	indet.	LAP Literature Data	Spain
Atapuerca TDW4 & TDE5	Atapuerca TDW4 & TDE5	-3.5	42.33333333	1.381	0.781	Europe	Carnivora	Felidae	Panthera	gombaszoegensis	LAP Literature Data	Spain
Atapuerca TDW4 & TDE5	Atapuerca TDW4 & TDE5	-3.5	42.33333333	1.381	0.781	Europe	Carnivora	Canidae	Canis	mosbachensis	LAP Literature Data	Spain
Atapuerca TDW4 & TDE5	Atapuerca TDW4 & TDE5	-3.5	42.33333333	1.381	0.781	Europe	Artiodactyla	Suidae	Sus	scrofa	LAP Literature Data	Spain
Atapuerca TDW4 & TDE5	Atapuerca TDW4 & TDE5	-3.5	42.33333333	1.381	0.781	Europe	Carnivora	Felidae	Felis	silvestris	LAP Literature Data	Spain
Atapuerca TDW4 & TDE5	Atapuerca TDW4 & TDE5	-3.5	42.33333333	1.381	0.781	Europe	Artiodactyla	Cervidae	Eucladoceros	giullii	LAP Literature Data	Spain
Atapuerca TDW4 & TDE5	Atapuerca TDW4 & TDE5	-3.5	42.33333333	1.381	0.781	Europe	Carnivora	Ursidae	Ursus	dolinensis	LAP Literature Data	Spain
Atapuerca TDW4 & TDE5	Atapuerca TDW4 & TDE5	-3.5	42.33333333	1.381	0.781	Europe	Perissodactyla	Equidae	Equus	altidens	LAP Literature Data	Spain
Atapuerca TDW4 & TDE5	Atapuerca TDW4 & TDE5	-3.5	42.33333333	1.381	0.781	Europe	Artiodactyla	Cervidae	Dama	nestii	LAP Literature Data	Spain
Atapuerca TDW4 & TDE5	Atapuerca TDW4 & TDE5	-3.5	42.33333333	1.381	0.781	Europe	Artiodactyla	Bovidae	Bison	voigtstedtensis	LAP Literature Data	Spain
Atapuerca TDW4 & TDE5	Atapuerca TDW4 & TDE5	-3.5	42.33333333	1.381	0.781	Europe	Carnivora	Canidae	Vulpes	indet.	LAP Literature Data	Spain
Atapuerca TG10A	Atapuerca TG10A	-3.5	42.33333333	0.265	0.221	Europe	Carnivora	Canidae	Vulpes	vulpes	LAP Literature Data	Spain
Atapuerca TG10A	Atapuerca TG10A	-3.5	42.33333333	0.265	0.221	Europe	Artiodactyla	Cervidae	Cervus	elaphus	LAP Literature Data	Spain
Atapuerca TG10A	Atapuerca TG10A	-3.5	42.33333333	0.265	0.221	Europe	Carnivora	Canidae	Canis	lupus	LAP Literature Data	Spain
Atapuerca TG10A	Atapuerca TG10A	-3.5	42.33333333	0.265	0.221	Europe	Artiodactyla	Bovidae	Bison	priscus	LAP Literature Data	Spain
Atapuerca TG10A	Atapuerca TG10A	-3.5	42.33333333	0.265	0.221	Europe	Artiodactyla	Cervidae	Dama	dama	LAP Literature Data	Spain
Atapuerca TG10A	Atapuerca TG10A	-3.5	42.33333333	0.265	0.221	Europe	Carnivora	Felidae	Panthera	leo	LAP Literature Data	Spain
Atapuerca TG10A	Atapuerca TG10A	-3.5	42.33333333	0.265	0.221	Europe	Perissodactyla	Equidae	Equus	caballus	LAP Literature Data	Spain
Atapuerca TG10A	Atapuerca TG10A	-3.5	42.33333333	0.265	0.221	Europe	Carnivora	Canidae	Cuon	alpinus	LAP Literature Data	Spain
Atapuerca TG10A	Atapuerca TG10A	-3.5	42.33333333	0.265	0.221	Europe	Carnivora	Felidae	Lynx	pardinus	LAP Literature Data	Spain
Atapuerca TG10A	Atapuerca TG10A	-3.5	42.33333333	0.265	0.221	Europe	Artiodactyla	Cervidae	Megaloceros	sp.	LAP Literature Data	Spain
Atapuerca TG10B	Atapuerca TG10B	-3.5	42.33333333	0.374	0.13	Europe	Carnivora	Canidae	Indet.	indet.	LAP Literature Data	Spain
Atapuerca TG10B	Atapuerca TG10B	-3.5	42.33333333	0.374	0.13	Europe	Carnivora	Canidae	Vulpes	vulpes	LAP Literature Data	Spain
Atapuerca TG10B	Atapuerca TG10B	-3.5	42.33333333	0.374	0.13	Europe	Artiodactyla	Cervidae	Cervus	elaphus	LAP Literature Data	Spain
Atapuerca TG10B	Atapuerca TG10B	-3.5	42.33333333	0.374	0.13	Europe	Artiodactyla	Bovidae	Bison	priscus	LAP Literature Data	Spain
Atapuerca TG10B	Atapuerca TG10B	-3.5	42.33333333	0.374	0.13	Europe	Artiodactyla	Cervidae	Dama	dama	LAP Literature Data	Spain
Atapuerca TG10B	Atapuerca TG10B	-3.5	42.33333333	0.374	0.13	Europe	Carnivora	Felidae	Panthera	leo	LAP Literature Data	Spain
Atapuerca TG10B	Atapuerca TG10B	-3.5	42.33333333	0.374	0.13	Europe	Perissodactyla	Equidae	Equus	caballus	LAP Literature Data	Spain
Atapuerca TG10B	Atapuerca TG10B	-3.5	42.33333333	0.374	0.13	Europe	Carnivora	Canidae	Cuon	alpinus	LAP Literature Data	Spain
Atapuerca TG10B	Atapuerca TG10B	-3.5	42.33333333	0.374	0.13	Europe	Carnivora	Felidae	Lynx	pardinus	LAP Literature Data	Spain
Atapuerca TG10B	Atapuerca TG10B	-3.5	42.33333333	0.374	0.13	Europe	Artiodactyla	Cervidae	Megaloceros	dawkinsi	LAP Literature Data	Spain
Atapuerca TG10C	Atapuerca TG10C	-3.5	42.33333333	0.374	0.13	Europe	Carnivora	Canidae	Indet.	indet.	LAP Literature Data	Spain
Atapuerca TG10C	Atapuerca TG10C	-3.5	42.33333333	0.374	0.13	Europe	Carnivora	Canidae	Vulpes	vulpes	LAP Literature Data	Spain
Atapuerca TG10C	Atapuerca TG10C	-3.5	42.33333333	0.374	0.13	Europe	Artiodactyla	Cervidae	Cervus	elaphus	LAP Literature Data	Spain
Atapuerca TG10C	Atapuerca TG10C	-3.5	42.33333333	0.374	0.13	Europe	Artiodactyla	Bovidae	Bison	priscus	LAP Literature Data	Spain
Atapuerca TG10C	Atapuerca TG10C	-3.5	42.33333333	0.374	0.13	Europe	Artiodactyla	Cervidae	Dama	dama	LAP Literature Data	Spain
Atapuerca TG10C	Atapuerca TG10C	-3.5	42.33333333	0.374	0.13	Europe	Carnivora	Felidae	Panthera	leo	LAP Literature Data	Spain
Atapuerca TG10C	Atapuerca TG10C	-3.5	42.33333333	0.374	0.13	Europe	Perissodactyla	Equidae	Equus	caballus	LAP Literature Data	Spain
Atapuerca TG10cc	Atapuerca TG10cc	-3.5	42.33333333	0.374	0.13	Europe	Carnivora	Canidae	Indet.	indet.	LAP Literature Data	Spain
Atapuerca TG10cc	Atapuerca TG10cc	-3.5	42.33333333	0.374	0.13	Europe	Artiodactyla	Cervidae	Cervus	elaphus	LAP Literature Data	Spain
Atapuerca TG10cc	Atapuerca TG10cc	-3.5	42.33333333	0.374	0.13	Europe	Artiodactyla	Bovidae	Bison	priscus	LAP Literature Data	Spain
Atapuerca TG10cc	Atapuerca TG10cc	-3.5	42.33333333	0.374	0.13	Europe	Artiodactyla	Cervidae	Dama	dama	LAP Literature Data	Spain
Atapuerca TG10cc	Atapuerca TG10cc	-3.5	42.33333333	0.374	0.13	Europe	Perissodactyla	Equidae	Equus	caballus	LAP Literature Data	Spain
Atapuerca TG10cc	Atapuerca TG10cc	-3.5	42.33333333	0.374	0.13	Europe	Perissodactyla	Rhinocerotidae	Stephanorhinus	hemitoechus	LAP Literature Data	Spain
Atapuerca TG10cc	Atapuerca TG10cc	-3.5	42.33333333	0.374	0.13	Europe	Artiodactyla	Cervidae	Megaloceros	dawkinsi	LAP Literature Data	Spain
Atapuerca TG10cc	Atapuerca TG10cc	-3.5	42.33333333	0.374	0.13	Europe	Primates	Hominidae	Homo	heidelbergensis	LAP Literature Data	Spain
Atapuerca TG10D	Atapuerca TG10D	-3.5	42.33333333	0.374	0.13	Europe	Carnivora	Canidae	Indet.	indet.	LAP Literature Data	Spain
Atapuerca TG10D	Atapuerca TG10D	-3.5	42.33333333	0.374	0.13	Europe	Carnivora	Canidae	Vulpes	vulpes	LAP Literature Data	Spain
Atapuerca TG10D	Atapuerca TG10D	-3.5	42.33333333	0.374	0.13	Europe	Artiodactyla	Cervidae	Cervus	elaphus	LAP Literature Data	Spain
Atapuerca TG10D	Atapuerca TG10D	-3.5	42.33333333	0.374	0.13	Europe	Artiodactyla	Bovidae	Hemitragus	bonali	LAP Literature Data	Spain
Atapuerca TG10D	Atapuerca TG10D	-3.5	42.33333333	0.374	0.13	Europe	Artiodactyla	Bovidae	Bison	priscus	LAP Literature Data	Spain
Atapuerca TG10D	Atapuerca TG10D	-3.5	42.33333333	0.374	0.13	Europe	Artiodactyla	Cervidae	Dama	dama	LAP Literature Data	Spain
Atapuerca TG10D	Atapuerca TG10D	-3.5	42.33333333	0.374	0.13	Europe	Carnivora	Felidae	Panthera	leo	LAP Literature Data	Spain
Atapuerca TG10D	Atapuerca TG10D	-3.5	42.33333333	0.374	0.13	Europe	Perissodactyla	Equidae	Equus	caballus	LAP Literature Data	Spain
Atapuerca TG10D	Atapuerca TG10D	-3.5	42.33333333	0.374	0.13	Europe	Perissodactyla	Rhinocerotidae	Stephanorhinus	hemitoechus	LAP Literature Data	Spain
Atapuerca TG11	Atapuerca TG11	-3.5	42.33333333	0.255	0.218	Europe	Carnivora	Canidae	Indet.	indet.	LAP Literature Data	Spain
Atapuerca TG11	Atapuerca TG11	-3.5	42.33333333	0.255	0.218	Europe	Carnivora	Canidae	Vulpes	vulpes	LAP Literature Data	Spain
Atapuerca TG11	Atapuerca TG11	-3.5	42.33333333	0.255	0.218	Europe	Artiodactyla	Cervidae	Cervus	elaphus	LAP Literature Data	Spain
Atapuerca TG11	Atapuerca TG11	-3.5	42.33333333	0.255	0.218	Europe	Artiodactyla	Bovidae	Hemitragus	bonali	LAP Literature Data	Spain
Atapuerca TG11	Atapuerca TG11	-3.5	42.33333333	0.255	0.218	Europe	Artiodactyla	Bovidae	Bison	priscus	LAP Literature Data	Spain
Atapuerca TG11	Atapuerca TG11	-3.5	42.33333333	0.255	0.218	Europe	Artiodactyla	Cervidae	Dama	dama	LAP Literature Data	Spain
Atapuerca TG11	Atapuerca TG11	-3.5	42.33333333	0.255	0.218	Europe	Carnivora	Ursidae	Ursus	spelaeus	LAP Literature Data	Spain
Atapuerca TG11	Atapuerca TG11	-3.5	42.33333333	0.255	0.218	Europe	Carnivora	Felidae	Panthera	leo	LAP Literature Data	Spain
Atapuerca TG11	Atapuerca TG11	-3.5	42.33333333	0.255	0.218	Europe	Perissodactyla	Equidae	Equus	caballus	LAP Literature Data	Spain
Atapuerca TG11	Atapuerca TG11	-3.5	42.33333333	0.255	0.218	Europe	Carnivora	Felidae	Felis	silvestris	LAP Literature Data	Spain
Atapuerca TG11	Atapuerca TG11	-3.5	42.33333333	0.255	0.218	Europe	Carnivora	Canidae	Cuon	alpinus	LAP Literature Data	Spain
Atapuerca TG11	Atapuerca TG11	-3.5	42.33333333	0.255	0.218	Europe	Perissodactyla	Rhinocerotidae	Stephanorhinus	hemitoechus	LAP Literature Data	Spain
Atapuerca TG11	Atapuerca TG11	-3.5	42.33333333	0.255	0.218	Europe	Carnivora	Felidae	Lynx	pardinus	LAP Literature Data	Spain
Atapuerca TG11	Atapuerca TG11	-3.5	42.33333333	0.255	0.218	Europe	Primates	Hominidae	Homo	heidelbergensis	LAP Literature Data	Spain
Atapuerca TG11	Atapuerca TG11	-3.5	42.33333333	0.255	0.218	Europe	Carnivora	Hyaenidae	Crocuta	sp.	LAP Literature Data	Spain
Atapuerca TG11	Atapuerca TG11	-3.5	42.33333333	0.255	0.218	Europe	Carnivora	Mustelidae	Mustela	sp.	LAP Literature Data	Spain
Atapuerca TG8	Atapuerca TG8	-3.5	42.33333333	0.374	0.13	Europe	Carnivora	Canidae	Indet.	indet.	LAP Literature Data	Spain
Atapuerca TG8	Atapuerca TG8	-3.5	42.33333333	0.374	0.13	Europe	Carnivora	Canidae	Vulpes	vulpes	LAP Literature Data	Spain
Atapuerca TG8	Atapuerca TG8	-3.5	42.33333333	0.374	0.13	Europe	Artiodactyla	Bovidae	Bison	priscus	LAP Literature Data	Spain
Atapuerca TG8	Atapuerca TG8	-3.5	42.33333333	0.374	0.13	Europe	Carnivora	Felidae	Panthera	leo	LAP Literature Data	Spain
Atapuerca TG8	Atapuerca TG8	-3.5	42.33333333	0.374	0.13	Europe	Perissodactyla	Equidae	Equus	caballus	LAP Literature Data	Spain
Atapuerca TG9	Atapuerca TG9	-3.5	42.33333333	0.374	0.13	Europe	Artiodactyla	Bovidae	Bison	priscus	LAP Literature Data	Spain
Atapuerca TG9	Atapuerca TG9	-3.5	42.33333333	0.374	0.13	Europe	Perissodactyla	Equidae	Equus	caballus	LAP Literature Data	Spain
Atapuerca TN3/4	Atapuerca TN3/4	-3.5	42.33333333	0.374	0.13	Europe	Carnivora	Ursidae	Ursus	spelaeus	LAP Literature Data	Spain
Atapuerca TN3/4	Atapuerca TN3/4	-3.5	42.33333333	0.374	0.13	Europe	Carnivora	Felidae	Panthera	leo	LAP Literature Data	Spain
Atapuerca TN5	Atapuerca TN5	-3.5	42.33333333	0.374	0.13	Europe	Carnivora	Canidae	Vulpes	vulpes	LAP Literature Data	Spain
Atapuerca TN5	Atapuerca TN5	-3.5	42.33333333	0.374	0.13	Europe	Artiodactyla	Cervidae	Cervus	elaphus	LAP Literature Data	Spain
Atapuerca TN5	Atapuerca TN5	-3.5	42.33333333	0.374	0.13	Europe	Artiodactyla	Bovidae	Bison	priscus	LAP Literature Data	Spain
Atapuerca TN5	Atapuerca TN5	-3.5	42.33333333	0.374	0.13	Europe	Perissodactyla	Equidae	Equus	caballus	LAP Literature Data	Spain
Atapuerca TN5	Atapuerca TN5	-3.5	42.33333333	0.374	0.13	Europe	Carnivora	Hyaenidae	Crocuta	sp.	LAP Literature Data	Spain
Atapuerca TN6	Atapuerca TN6	-3.5	42.33333333	0.374	0.13	Europe	Artiodactyla	Cervidae	Cervus	elaphus	LAP Literature Data	Spain
Atapuerca TN6	Atapuerca TN6	-3.5	42.33333333	0.374	0.13	Europe	Artiodactyla	Bovidae	Bison	priscus	LAP Literature Data	Spain
Atapuerca TN6	Atapuerca TN6	-3.5	42.33333333	0.374	0.13	Europe	Perissodactyla	Equidae	Equus	caballus	LAP Literature Data	Spain
Atapuerca TN6da	Atapuerca TN6da	-3.5	42.33333333	0.374	0.13	Europe	Carnivora	Canidae	Indet.	indet.	LAP Literature Data	Spain
Atapuerca TN6da	Atapuerca TN6da	-3.5	42.33333333	0.374	0.13	Europe	Carnivora	Canidae	Vulpes	vulpes	LAP Literature Data	Spain
Atapuerca TN6da	Atapuerca TN6da	-3.5	42.33333333	0.374	0.13	Europe	Artiodactyla	Cervidae	Cervus	elaphus	LAP Literature Data	Spain
Atapuerca TN6da	Atapuerca TN6da	-3.5	42.33333333	0.374	0.13	Europe	Artiodactyla	Cervidae	Dama	dama	LAP Literature Data	Spain
Atapuerca TN6da	Atapuerca TN6da	-3.5	42.33333333	0.374	0.13	Europe	Perissodactyla	Equidae	Equus	caballus	LAP Literature Data	Spain
Atapuerca TN6da	Atapuerca TN6da	-3.5	42.33333333	0.374	0.13	Europe	Carnivora	Canidae	Cuon	alpinus	LAP Literature Data	Spain
Atapuerca TN6da	Atapuerca TN6da	-3.5	42.33333333	0.374	0.13	Europe	Carnivora	Felidae	Lynx	pardinus	LAP Literature Data	Spain
Atapuerca TN6da	Atapuerca TN6da	-3.5	42.33333333	0.374	0.13	Europe	Artiodactyla	Cervidae	Megaloceros	dawkinsi	LAP Literature Data	Spain
Atapuerca TN7	Atapuerca TN7	-3.5	42.33333333	0.374	0.13	Europe	Carnivora	Canidae	Indet.	indet.	LAP Literature Data	Spain
Atapuerca TN7	Atapuerca TN7	-3.5	42.33333333	0.374	0.13	Europe	Artiodactyla	Cervidae	Cervus	elaphus	LAP Literature Data	Spain
Atapuerca TN7	Atapuerca TN7	-3.5	42.33333333	0.374	0.13	Europe	Artiodactyla	Cervidae	Dama	dama	LAP Literature Data	Spain
Atapuerca TN7	Atapuerca TN7	-3.5	42.33333333	0.374	0.13	Europe	Perissodactyla	Equidae	Equus	caballus	LAP Literature Data	Spain
Atapuerca TN7	Atapuerca TN7	-3.5	42.33333333	0.374	0.13	Europe	Carnivora	Mustelidae	Mustela	sp.	LAP Literature Data	Spain
Atapuerca TZ	Atapuerca TZ	-3.5	42.33333333	0.374	0.13	Europe	Artiodactyla	Cervidae	Cervus	elaphus	LAP Literature Data	Spain
Atapuerca TZ	Atapuerca TZ	-3.5	42.33333333	0.374	0.13	Europe	Artiodactyla	Bovidae	Bison	priscus	LAP Literature Data	Spain
Atapuerca TZ	Atapuerca TZ	-3.5	42.33333333	0.374	0.13	Europe	Artiodactyla	Cervidae	Dama	dama	LAP Literature Data	Spain
Atapuerca TZ	Atapuerca TZ	-3.5	42.33333333	0.374	0.13	Europe	Perissodactyla	Equidae	Equus	caballus	LAP Literature Data	Spain
Aubignas 1	Aubignas 1	4.616666667	44.58333333	8.9	7.6	Europe	Perissodactyla	Equidae	Hippotherium	depereti	LAP Literature Data	France
Aubignas 1	Aubignas 1	4.616666667	44.58333333	8.9	7.6	Europe	Perissodactyla	Equidae	Hipparion	indet.	LAP Literature Data	France
Aubignas 2	Aubignas 2	4.616666667	44.58333333	7.6	7.1	Europe	Perissodactyla	Equidae	Hippotherium	primigenium	LAP Literature Data	France
Aubignas I & II	Aubignas I & II	4.616666667	44.58333333	8.9	7.1	Europe	Carnivora	Ursidae	Indarctos	atticus	LAP Literature Data	France
Aubignas I & II	Aubignas I & II	4.616666667	44.58333333	8.9	7.1	Europe	Artiodactyla	Bovidae	Graecoryx	sp.	LAP Literature Data	France
Azmaka 1-4	Azmaka 1-4	25.31166667	42.22333333	7.285	7.251	Europe	Carnivora	Mustelidae	Indet.	indet.	LAP Literature Data	Bulgaria
Azmaka 1-4	Azmaka 1-4	25.31166667	42.22333333	7.285	7.251	Europe	Carnivora	Hyaenidae	Adcrocuta	eximia	LAP Literature Data	Bulgaria
Azmaka 1-4	Azmaka 1-4	25.31166667	42.22333333	7.285	7.251	Europe	Perissodactyla	Equidae	Cremohipparion	matthewi	LAP Literature Data	Bulgaria
Azmaka 1-4	Azmaka 1-4	25.31166667	42.22333333	7.285	7.251	Europe	Perissodactyla	Equidae	Cremohipparion	mediterraneum	LAP Literature Data	Bulgaria
Azmaka 1-4	Azmaka 1-4	25.31166667	42.22333333	7.285	7.251	Europe	Artiodactyla	Giraffidae	Bohlinia	attica	LAP Literature Data	Bulgaria
Azmaka 1-4	Azmaka 1-4	25.31166667	42.22333333	7.285	7.251	Europe	Artiodactyla	Bovidae	Tragoportax	indet.	LAP Literature Data	Bulgaria
Azmaka 1-4	Azmaka 1-4	25.31166667	42.22333333	7.285	7.251	Europe	Artiodactyla	Bovidae	Prostrepsiceros	zitteli	LAP Literature Data	Bulgaria
Azmaka 1-4	Azmaka 1-4	25.31166667	42.22333333	7.285	7.251	Europe	Artiodactyla	Bovidae	Protragelaphus	skouzesi	LAP Literature Data	Bulgaria
Azmaka 1-4	Azmaka 1-4	25.31166667	42.22333333	7.285	7.251	Europe	Carnivora	Hyaenidae	Ictitherium	indet.	LAP Literature Data	Bulgaria
Azmaka 1-4	Azmaka 1-4	25.31166667	42.22333333	7.285	7.251	Europe	Artiodactyla	Bovidae	Protoryx	indet.	LAP Literature Data	Bulgaria
Azmaka 1-4	Azmaka 1-4	25.31166667	42.22333333	7.285	7.251	Europe	Proboscidea	Gomphotheriidae	Anancus	indet.	LAP Literature Data	Bulgaria
Azmaka 1-4	Azmaka 1-4	25.31166667	42.22333333	7.285	7.251	Europe	Artiodactyla	Tragulidae	Dorcatherium	indet.	LAP Literature Data	Bulgaria
Azmaka 1-4	Azmaka 1-4	25.31166667	42.22333333	7.285	7.251	Europe	Artiodactyla	Cervidae	Pliocervus	indet.	LAP Literature Data	Bulgaria
Azmaka 1-4	Azmaka 1-4	25.31166667	42.22333333	7.285	7.251	Europe	Proboscidea	Gomphotheriidae	Choerolophodon	pentelici	LAP Literature Data	Bulgaria
Azmaka 1-4	Azmaka 1-4	25.31166667	42.22333333	7.285	7.251	Europe	Proboscidea	Deinotheriidae	Deinotherium	gigantissimum	LAP Literature Data	Bulgaria
Azmaka 1-4	Azmaka 1-4	25.31166667	42.22333333	7.285	7.251	Europe	Carnivora	Felidae	Machairodus	indet.	LAP Literature Data	Bulgaria
Azmaka 1-4	Azmaka 1-4	25.31166667	42.22333333	7.285	7.251	Europe	Artiodactyla	Giraffidae	Helladotherium	indet.	LAP Literature Data	Bulgaria
Azmaka 1-4	Azmaka 1-4	25.31166667	42.22333333	7.285	7.251	Europe	Proboscidea	Gomphotheriidae	Tetralophodon	atticus	LAP Literature Data	Bulgaria
Azmaka 1-4	Azmaka 1-4	25.31166667	42.22333333	7.285	7.251	Europe	Perissodactyla	Rhinocerotidae	Acerorhinus	sp.	LAP Literature Data	Bulgaria
Azmaka 1-4	Azmaka 1-4	25.31166667	42.22333333	7.285	7.251	Europe	Perissodactyla	Rhinocerotidae	Ceratotherium	indet.	LAP Literature Data	Bulgaria
Azmaka 1-4	Azmaka 1-4	25.31166667	42.22333333	7.285	7.251	Europe	Artiodactyla	Suidae	Hippopotamodon	major	LAP Literature Data	Bulgaria
Azmaka 1-4	Azmaka 1-4	25.31166667	42.22333333	7.285	7.251	Europe	Perissodactyla	Equidae	Hippotherium	brachypus	LAP Literature Data	Bulgaria
Azmaka 1-4	Azmaka 1-4	25.31166667	42.22333333	7.285	7.251	Europe	Artiodactyla	Bovidae	Miotragocerus	valenciennesi	LAP Literature Data	Bulgaria
Azmaka 1-4	Azmaka 1-4	25.31166667	42.22333333	7.285	7.251	Europe	Artiodactyla	Bovidae	Gazella	indet.	LAP Literature Data	Bulgaria
Azmaka 1-4	Azmaka 1-4	25.31166667	42.22333333	7.285	7.251	Europe	Perissodactyla	Chalicotheriidae	Anisodon	indet.	LAP Literature Data	Bulgaria
Azykh Cave	Azykh Cave	46.98861111	39.61916667	1.9	0.0117	Europe	Carnivora	Felidae	Lynx	issiodorensis	LAP Literature Data	Azerbaijan
Azykh Cave	Azykh Cave	46.98861111	39.61916667	1.9	0.0117	Europe	Artiodactyla	Suidae	Sus	indet.	LAP Literature Data	Azerbaijan
Azykh Cave	Azykh Cave	46.98861111	39.61916667	1.9	0.0117	Europe	Carnivora	Canidae	Vulpes	vulpes	LAP Literature Data	Azerbaijan
Azykh Cave	Azykh Cave	46.98861111	39.61916667	1.9	0.0117	Europe	Proboscidea	Elephantidae	Mammuthus	trogontherii	LAP Literature Data	Azerbaijan
Azykh Cave	Azykh Cave	46.98861111	39.61916667	1.9	0.0117	Europe	Artiodactyla	Cervidae	Megaloceros	giganteus	LAP Literature Data	Azerbaijan
Azykh Cave	Azykh Cave	46.98861111	39.61916667	1.9	0.0117	Europe	Perissodactyla	Rhinocerotidae	Stephanorhinus	kirchbergensis	LAP Literature Data	Azerbaijan
Azykh Cave	Azykh Cave	46.98861111	39.61916667	1.9	0.0117	Europe	Carnivora	Ursidae	Ursus	arctos	LAP Literature Data	Azerbaijan
Azykh Cave	Azykh Cave	46.98861111	39.61916667	1.9	0.0117	Europe	Perissodactyla	Equidae	Equus	hydruntinus	LAP Literature Data	Azerbaijan
Azykh Cave	Azykh Cave	46.98861111	39.61916667	1.9	0.0117	Europe	Carnivora	Felidae	Panthera	pardus	LAP Literature Data	Azerbaijan
Azykh Cave	Azykh Cave	46.98861111	39.61916667	1.9	0.0117	Europe	Artiodactyla	Cervidae	Dama	mesopotamica	LAP Literature Data	Azerbaijan
Azykh Cave	Azykh Cave	46.98861111	39.61916667	1.9	0.0117	Europe	Perissodactyla	Equidae	Equus	suessenbornensis	LAP Literature Data	Azerbaijan
Baccinello Cardium horizon	Baccinello Cardium horizon	11.36527778	42.79055556	7.6	5.3	Europe	Primates	Hominidae	Oreopithecus	bambolii	LAP Literature Data	Italy
Baccinello V0	Baccinello V0	11.1	42.7	8.9	7.6	Europe	Artiodactyla	Bovidae	Indet.	indet.	LAP Literature Data	Italy
Baccinello V0	Baccinello V0	11.1	42.7	8.9	7.6	Europe	Artiodactyla	Bovidae	Tyrrhenotragus	indet.	LAP Literature Data	Italy
Baccinello V1	Baccinello V1	11.1	42.7	8.9	7.1	Europe	Primates	Hominidae	Oreopithecus	bambolii	LAP Literature Data	Italy
Baccinello V1	Baccinello V1	11.1	42.7	8.9	7.1	Europe	Artiodactyla	Bovidae	Tyrrhenotragus	gracillimus	LAP Literature Data	Italy
Baccinello V1	Baccinello V1	11.1	42.7	8.9	7.1	Europe	Artiodactyla	Bovidae	Maremmia	hauptii	LAP Literature Data	Italy
Baccinello V1	Baccinello V1	11.1	42.7	8.9	7.1	Europe	Artiodactyla	Bovidae	Etruria	viallii	LAP Literature Data	Italy
Baccinello V1	Baccinello V1	11.1	42.7	8.9	7.1	Europe	Carnivora	Mustelidae	Tyrrhenolutra	helbingi	LAP Literature Data	Italy
Baccinello V1	Baccinello V1	11.1	42.7	8.9	7.1	Europe	Artiodactyla	Bovidae	Indet.	indet.	LAP Literature Data	Italy
Baccinello V2	Baccinello V2	11.1	42.7	7.6	7.1	Europe	Primates	Hominidae	Oreopithecus	bambolii	LAP Literature Data	Italy
Baccinello V2	Baccinello V2	11.1	42.7	7.6	7.1	Europe	Artiodactyla	Suidae	Hippopotamodon	etruscus	LAP Literature Data	Italy
Baccinello V2	Baccinello V2	11.1	42.7	7.6	7.1	Europe	Artiodactyla	Bovidae	Tyrrhenotragus	gracillimus	LAP Literature Data	Italy
Baccinello V2	Baccinello V2	11.1	42.7	7.6	7.1	Europe	Artiodactyla	Bovidae	Maremmia	lorenzi	LAP Literature Data	Italy
Baccinello V2	Baccinello V2	11.1	42.7	7.6	7.1	Europe	Carnivora	Mustelidae	Enhydriodon	campanii	LAP Literature Data	Italy
Baccinello V2	Baccinello V2	11.1	42.7	7.6	7.1	Europe	Artiodactyla	Giraffidae	Umbrotherium	azzarolii	LAP Literature Data	Italy
Baccinello V2	Baccinello V2	11.1	42.7	7.6	7.1	Europe	Artiodactyla	Bovidae	Indet.	indet.	LAP Literature Data	Italy
Baccinello V3	Baccinello V3	11.1	42.7	7.1	5.3	Europe	Carnivora	Felidae	Metailurus	major	LAP Literature Data	Italy
Baccinello V3	Baccinello V3	11.1	42.7	7.1	5.3	Europe	Carnivora	Mustelidae	Plesiogulo	crassa	LAP Literature Data	Italy
Baccinello V3	Baccinello V3	11.1	42.7	7.1	5.3	Europe	Artiodactyla	Suidae	Propotamochoerus	provincialis	LAP Literature Data	Italy
Baccinello V3	Baccinello V3	11.1	42.7	7.1	5.3	Europe	Perissodactyla	Rhinocerotidae	Stephanorhinus	megarhinus	LAP Literature Data	Italy
Baccinello V3	Baccinello V3	11.1	42.7	7.1	5.3	Europe	Artiodactyla	Cervidae	Procapreolus	loczyi	LAP Literature Data	Italy
Baccinello V3	Baccinello V3	11.1	42.7	7.1	5.3	Europe	Artiodactyla	Bovidae	Miotragocerus	indet.	LAP Literature Data	Italy
Baccinello V3	Baccinello V3	11.1	42.7	7.1	5.3	Europe	Carnivora	Hyaenidae	Indet.	indet.	LAP Literature Data	Italy
Baccinello V3	Baccinello V3	11.1	42.7	7.1	5.3	Europe	Perissodactyla	Tapiridae	Tapirus	arvernensis	LAP Literature Data	Italy
Baccinello V3	Baccinello V3	11.1	42.7	7.1	5.3	Europe	Artiodactyla	Cervidae	Procapreolus	indet.	LAP Literature Data	Italy
Baccinello V3	Baccinello V3	11.1	42.7	7.1	5.3	Europe	Artiodactyla	Bovidae	Parabos	indet.	LAP Literature Data	Italy
Baccinello V3	Baccinello V3	11.1	42.7	7.1	5.3	Europe	Artiodactyla	Cervidae	Paracervulus	indet.	LAP Literature Data	Italy
Baccinello V3	Baccinello V3	11.1	42.7	7.1	5.3	Europe	Carnivora	Viverridae	Viverra	sp.	LAP Literature Data	Italy
Baccinello V3	Baccinello V3	11.1	42.7	7.1	5.3	Europe	Artiodactyla	Bovidae	Indet.	indet.	LAP Literature Data	Italy
Baccinello V3	Baccinello V3	11.1	42.7	7.1	5.3	Europe	Artiodactyla	Cervidae	Indet.	indet.	LAP Literature Data	Italy
Baccinello V3	Baccinello V3	11.1	42.7	7.1	5.3	Europe	Artiodactyla	Cervidae	Paracervulus	australis	LAP Literature Data	Italy
Baccinello V3	Baccinello V3	11.1	42.7	7.1	5.3	Europe	Artiodactyla	Cervidae	Tuscomeryx	huerzeleri	LAP Literature Data	Italy
Baccinello V3	Baccinello V3	11.1	42.7	7.1	5.3	Europe	Primates	Cercopithecidae	Mesopithecus	sp.	LAP Literature Data	Italy
Baccinello V3	Baccinello V3	11.1	42.7	7.1	5.3	Europe	Perissodactyla	Equidae	Indet.	indet.	LAP Literature Data	Italy
Baccinello V3	Baccinello V3	11.1	42.7	7.1	5.3	Europe	Carnivora	Felidae	Amphimachairodus	indet.	LAP Literature Data	Italy
Bacochas-1	Bacochas-1	-2.5	37.5	7.1	5.3	Europe	Perissodactyla	Rhinocerotidae	Indet.	indet.	LAP Literature Data	Spain
Bacon hole	Bacon hole	-3.946388889	51.62027778	0.087	0.087	Europe	Artiodactyla	Cervidae	Cervus	elaphus	LAP Literature Data	United Kingdom
Bacon hole	Bacon hole	-3.946388889	51.62027778	0.087	0.087	Europe	Proboscidea	Elephantidae	Palaeoloxodon	antiquus	LAP Literature Data	United Kingdom
Bacon hole	Bacon hole	-3.946388889	51.62027778	0.087	0.087	Europe	Carnivora	Canidae	Canis	lupus	LAP Literature Data	United Kingdom
Bacon hole	Bacon hole	-3.946388889	51.62027778	0.087	0.087	Europe	Artiodactyla	Bovidae	Bison	priscus	LAP Literature Data	United Kingdom
Bacon hole	Bacon hole	-3.946388889	51.62027778	0.087	0.087	Europe	Perissodactyla	Rhinocerotidae	Stephanorhinus	hemitoechus	LAP Literature Data	United Kingdom
Bacon hole	Bacon hole	-3.946388889	51.62027778	0.087	0.087	Europe	Carnivora	Hyaenidae	Crocuta	crocuta	LAP Literature Data	United Kingdom
Bahe	Bahe	109.1	33.4	9.9	7.1	Asia	Perissodactyla	Rhinocerotidae	Chilotherium	habereri	LAP Literature Data	China
Bahe	Bahe	109.1	33.4	9.9	7.1	Asia	Perissodactyla	Rhinocerotidae	Chilotherium	indet.	LAP Literature Data	China
Bahe	Bahe	109.1	33.4	9.9	7.1	Asia	Artiodactyla	Bovidae	Gazella	indet.	LAP Literature Data	China
Bahe	Bahe	109.1	33.4	9.9	7.1	Asia	Artiodactyla	Bovidae	Protoryx	indet.	LAP Literature Data	China
Bahe	Bahe	109.1	33.4	9.9	7.1	Asia	Perissodactyla	Rhinocerotidae	Brachypotherium	indet.	LAP Literature Data	China
Bahe	Bahe	109.1	33.4	9.9	7.1	Asia	Artiodactyla	Bovidae	Shaanxispira	chowi	LAP Literature Data	China
Bahe	Bahe	109.1	33.4	9.9	7.1	Asia	Perissodactyla	Equidae	Cormohipparion	weihoense	LAP Literature Data	China
Bahe	Bahe	109.1	33.4	9.9	7.1	Asia	Carnivora	Felidae	Metailurus	indet.	LAP Literature Data	China
Bahe	Bahe	109.1	33.4	9.9	7.1	Asia	Carnivora	Percrocutidae	Dinocrocuta	gigantea	LAP Literature Data	China
Bahe	Bahe	109.1	33.4	9.9	7.1	Asia	Perissodactyla	Equidae	Hipparion	chiai	LAP Literature Data	China
Bahe	Bahe	109.1	33.4	9.9	7.1	Asia	Artiodactyla	Giraffidae	Palaeotragus	decipiens	LAP Literature Data	China
Bahe	Bahe	109.1	33.4	9.9	7.1	Asia	Artiodactyla	Bovidae	Gazella	lydekkeri	LAP Literature Data	China
Bahe	Bahe	109.1	33.4	9.9	7.1	Asia	Perissodactyla	Rhinocerotidae	Acerorhinus	indet.	LAP Literature Data	China
Bahe	Bahe	109.1	33.4	9.9	7.1	Asia	Perissodactyla	Rhinocerotidae	Stephanorhinus	orientalis	LAP Literature Data	China
Bahe	Bahe	109.1	33.4	9.9	7.1	Asia	Artiodactyla	Bovidae	Protoryx	sp.	LAP Literature Data	China
Bahe	Bahe	109.1	33.4	9.9	7.1	Asia	Artiodactyla	Bovidae	Dorcadoryx	triquetricornis	LAP Literature Data	China
Bahe	Bahe	109.1	33.4	9.9	7.1	Asia	Perissodactyla	Chalicotheriidae	Indet.	indet.	LAP Literature Data	China
Bahe	Bahe	109.1	33.4	9.9	7.1	Asia	Artiodactyla	Cervidae	Metacervulus	indet.	LAP Literature Data	China
Bahe	Bahe	109.1	33.4	9.9	7.1	Asia	Artiodactyla	Giraffidae	Schansitherium	tafelli	LAP Literature Data	China
Bahe	Bahe	109.1	33.4	9.9	7.1	Asia	Perissodactyla	Equidae	Hipparion	indet.	LAP Literature Data	China
Bahe	Bahe	109.1	33.4	9.9	7.1	Asia	Perissodactyla	Equidae	Hipparion	indet.	LAP Literature Data	China
Bahe	Bahe	109.1	33.4	9.9	7.1	Asia	Artiodactyla	Bovidae	Shaanxispira	sp.	LAP Literature Data	China
Baho	Baho	2.820555556	42.71277778	5.333	2.58	Europe	Artiodactyla	Bovidae	Alephis	tigneresi	LAP Literature Data	France
Bahrel Ghazal	Bahrel Ghazal	18.86666667	15.96666667	3.6	2.58	Africa	Artiodactyla	Bovidae	Kobus	indet.	LAP Literature Data	Chad
Bahrel Ghazal	Bahrel Ghazal	18.86666667	15.96666667	3.6	2.58	Africa	Proboscidea	Elephantidae	Loxodonta	exoptata	LAP Literature Data	Chad
Bahrel Ghazal	Bahrel Ghazal	18.86666667	15.96666667	3.6	2.58	Africa	Perissodactyla	Rhinocerotidae	Ceratotherium	praecox	LAP Literature Data	Chad
Bahrel Ghazal	Bahrel Ghazal	18.86666667	15.96666667	3.6	2.58	Africa	Artiodactyla	Giraffidae	Sivatherium	indet.	LAP Literature Data	Chad
Bahrel Ghazal	Bahrel Ghazal	18.86666667	15.96666667	3.6	2.58	Africa	Artiodactyla	Suidae	Kolpochoerus	afarensis	LAP Literature Data	Chad
Bahrel Ghazal	Bahrel Ghazal	18.86666667	15.96666667	3.6	2.58	Africa	Artiodactyla	Bovidae	Gen.	sp.	LAP Literature Data	Chad
Bahrel Ghazal	Bahrel Ghazal	18.86666667	15.96666667	3.6	2.58	Africa	Artiodactyla	Hippopotamidae	Hexaprotodon	protamphibius	LAP Literature Data	Chad
Bahrel Ghazal	Bahrel Ghazal	18.86666667	15.96666667	3.6	2.58	Africa	Artiodactyla	Bovidae	Gen.	sp.	LAP Literature Data	Chad
Bahrel Ghazal	Bahrel Ghazal	18.86666667	15.96666667	3.6	2.58	Africa	Primates	Hominidae	Australopithecus	bahrelghazali	LAP Literature Data	Chad
Bahrel Ghazal	Bahrel Ghazal	18.86666667	15.96666667	3.6	2.58	Africa	Perissodactyla	Equidae	Hipparion	sp.	LAP Literature Data	Chad
Baiyanjiao Cave	Baiyanjiao Cave Upper	105.6833333	26.25	0.016	0.01188	Asia	Artiodactyla	Suidae	Sus	indet.	Jijia Sun	China	Li, Y., Cai, H., 1986. A Paleolithic site at Puding, Guizhou. Acta Anthropologica Sinica 162-171+205-206.
Baiyanjiao Cave	Baiyanjiao Cave Upper	105.6833333	26.25	0.016	0.01188	Asia	Artiodactyla	Cervidae	Cervus	indet.	Jijia Sun	China	Li, Y., Cai, H., 1986. A Paleolithic site at Puding, Guizhou. Acta Anthropologica Sinica 162-171+205-206.
Baiyanjiao Cave	Baiyanjiao Cave Upper	105.6833333	26.25	0.016	0.01188	Asia	Artiodactyla	Bovidae	Indet.	indet.	Jijia Sun	China	Li, Y., Cai, H., 1986. A Paleolithic site at Puding, Guizhou. Acta Anthropologica Sinica 162-171+205-206.
Baiyanjiao Cave	Baiyanjiao Cave Upper	105.6833333	26.25	0.016	0.01188	Asia	Artiodactyla	Bovidae	Indet.	indet.	Jijia Sun	China	Li, Y., Cai, H., 1986. A Paleolithic site at Puding, Guizhou. Acta Anthropologica Sinica 162-171+205-206.
Baiyanjiao Cave	Baiyanjiao Cave Upper	105.6833333	26.25	0.016	0.01188	Asia	Primates	Cercopithecidae	Macaca	indet.	Jijia Sun	China	Li, Y., Cai, H., 1986. A Paleolithic site at Puding, Guizhou. Acta Anthropologica Sinica 162-171+205-206.
Baiyanjiao Cave	Baiyanjiao Cave Upper	105.6833333	26.25	0.016	0.01188	Asia	Carnivora	Ursidae	Ailuropoda	melanoleuca	Jijia Sun	China	Li, Y., Cai, H., 1986. A Paleolithic site at Puding, Guizhou. Acta Anthropologica Sinica 162-171+205-206.
Baiyanjiao Cave	Baiyanjiao Cave Upper	105.6833333	26.25	0.016	0.01188	Asia	Carnivora	Mustelidae	Arctonyx	indet.	Jijia Sun	China	Li, Y., Cai, H., 1986. A Paleolithic site at Puding, Guizhou. Acta Anthropologica Sinica 162-171+205-206.
Baiyanjiao Cave	Baiyanjiao Cave Upper	105.6833333	26.25	0.016	0.01188	Asia	Proboscidea	Stegodontidae	Stegodon	indet.	Jijia Sun	China	Li, Y., Cai, H., 1986. A Paleolithic site at Puding, Guizhou. Acta Anthropologica Sinica 162-171+205-206.
Baiyanjiao Cave	Baiyanjiao Cave Lower	105.6833333	26.25	0.129	0.0117	Asia	Carnivora	Ursidae	Ursus	thibetanus	Jijia Sun	China	Li, Y., Cai, H., 1986. A Paleolithic site at Puding, Guizhou. Acta Anthropologica Sinica 162-171+205-206.
Baiyanjiao Cave	Baiyanjiao Cave Lower	105.6833333	26.25	0.129	0.0117	Asia	Carnivora	Mustelidae	Indet.	indet.	Jijia Sun	China	Li, Y., Cai, H., 1986. A Paleolithic site at Puding, Guizhou. Acta Anthropologica Sinica 162-171+205-206.
Baiyanjiao Cave	Baiyanjiao Cave Lower	105.6833333	26.25	0.129	0.0117	Asia	Carnivora	Felidae	Panthera	tigris	Jijia Sun	China	Li, Y., Cai, H., 1986. A Paleolithic site at Puding, Guizhou. Acta Anthropologica Sinica 162-171+205-206.
Baiyanjiao Cave	Baiyanjiao Cave Lower	105.6833333	26.25	0.129	0.0117	Asia	Proboscidea	Stegodontidae	Stegodon	orientalis	Jijia Sun	China	Li, Y., Cai, H., 1986. A Paleolithic site at Puding, Guizhou. Acta Anthropologica Sinica 162-171+205-206.
Baiyanjiao Cave	Baiyanjiao Cave Lower	105.6833333	26.25	0.129	0.0117	Asia	Perissodactyla	Tapiridae	Megatapirus	augustus	Jijia Sun	China	Li, Y., Cai, H., 1986. A Paleolithic site at Puding, Guizhou. Acta Anthropologica Sinica 162-171+205-206.
Baiyanjiao Cave	Baiyanjiao Cave Lower	105.6833333	26.25	0.129	0.0117	Asia	Perissodactyla	Rhinocerotidae	Rhinoceros	sinensis	Jijia Sun	China	Li, Y., Cai, H., 1986. A Paleolithic site at Puding, Guizhou. Acta Anthropologica Sinica 162-171+205-206.
Baiyanjiao Cave	Baiyanjiao Cave Lower	105.6833333	26.25	0.129	0.0117	Asia	Artiodactyla	Suidae	Sus	indet.	Jijia Sun	China	Li, Y., Cai, H., 1986. A Paleolithic site at Puding, Guizhou. Acta Anthropologica Sinica 162-171+205-206.
Baiyanjiao Cave	Baiyanjiao Cave Lower	105.6833333	26.25	0.129	0.0117	Asia	Artiodactyla	Cervidae	Muntiacus	indet.	Jijia Sun	China	Li, Y., Cai, H., 1986. A Paleolithic site at Puding, Guizhou. Acta Anthropologica Sinica 162-171+205-206.
Baiyanjiao Cave	Baiyanjiao Cave Lower	105.6833333	26.25	0.129	0.0117	Asia	Artiodactyla	Cervidae	Cervus	indet.	Jijia Sun	China	Li, Y., Cai, H., 1986. A Paleolithic site at Puding, Guizhou. Acta Anthropologica Sinica 162-171+205-206.
Baiyanjiao Cave	Baiyanjiao Cave Lower	105.6833333	26.25	0.129	0.0117	Asia	Artiodactyla	Bovidae	Indet.	indet.	Jijia Sun	China	Li, Y., Cai, H., 1986. A Paleolithic site at Puding, Guizhou. Acta Anthropologica Sinica 162-171+205-206.
Baiyanjiao Cave	Baiyanjiao Cave Lower	105.6833333	26.25	0.129	0.0117	Asia	Artiodactyla	Bovidae	Indet.	indet.	Jijia Sun	China	Li, Y., Cai, H., 1986. A Paleolithic site at Puding, Guizhou. Acta Anthropologica Sinica 162-171+205-206.
Baiyundong Cave	Baiyundong Cave	117.3	34.28333333	0.344	0.129	Asia	Artiodactyla	Bovidae	Gazella	indet.	LAP Literature Data	China
Baiyundong Cave	Baiyundong Cave	117.3	34.28333333	0.344	0.129	Asia	Carnivora	Ursidae	Ursus	indet.	LAP Literature Data	China
Baiyundong Cave	Baiyundong Cave	117.3	34.28333333	0.344	0.129	Asia	Carnivora	Hyaenidae	Pachycrocuta	brevirostris	LAP Literature Data	China
Baiyundong Cave	Baiyundong Cave	117.3	34.28333333	0.344	0.129	Asia	Perissodactyla	Equidae	Equus	sanmeniensis	LAP Literature Data	China
Baiyundong Cave	Baiyundong Cave	117.3	34.28333333	0.344	0.129	Asia	Artiodactyla	Bovidae	Indet.	indet.	LAP Literature Data	China
Baiyundong Cave	Baiyundong Cave	117.3	34.28333333	0.344	0.129	Asia	Artiodactyla	Suidae	Sus	lydekkeri	LAP Literature Data	China
Baiyundong Cave	Baiyundong Cave	117.3	34.28333333	0.344	0.129	Asia	Artiodactyla	Cervidae	Cervus	grayi	LAP Literature Data	China
Baiyundong Cave	Baiyundong Cave	117.3	34.28333333	0.344	0.129	Asia	Artiodactyla	Cervidae	Megaloceros	pachyosteus	LAP Literature Data	China
Bajiazui	Bajiazui	107.45	35.88333333	2.58	0.774	Asia	Carnivora	Felidae	Felis	indet.	LAP Literature Data	China
Bajiazui	Bajiazui	107.45	35.88333333	2.58	0.774	Asia	Artiodactyla	Bovidae	Gazella	indet.	LAP Literature Data	China
Bajiazui	Bajiazui	107.45	35.88333333	2.58	0.774	Asia	Artiodactyla	Bovidae	Indet.	indet.	LAP Literature Data	China
Bajiazui	Bajiazui	107.45	35.88333333	2.58	0.774	Asia	Carnivora	Felidae	Homotherium	indet.	LAP Literature Data	China
Bajiazui	Bajiazui	107.45	35.88333333	2.58	0.774	Asia	Carnivora	Felidae	Megantereon	indet.	LAP Literature Data	China
Bajiazui	Bajiazui	107.45	35.88333333	2.58	0.774	Asia	Carnivora	Felidae	Homotherium	crenatidens	LAP Literature Data	China
Bajiazui	Bajiazui	107.45	35.88333333	2.58	0.774	Asia	Artiodactyla	Bovidae	Gazella	sinensis	LAP Literature Data	China
Bajiazui	Bajiazui	107.45	35.88333333	2.58	0.774	Asia	Carnivora	Canidae	Canis	chihliensis	LAP Literature Data	China
Bajiazui	Bajiazui	107.45	35.88333333	2.58	0.774	Asia	Artiodactyla	Cervidae	Megaloceros	indet.	LAP Literature Data	China
Bajiazui	Bajiazui	107.45	35.88333333	2.58	0.774	Asia	Carnivora	Hyaenidae	Pachycrocuta	brevirostris	LAP Literature Data	China
Bajiazui	Bajiazui	107.45	35.88333333	2.58	0.774	Asia	Artiodactyla	Suidae	Sus	lydekkeri	LAP Literature Data	China
Bajiazui	Bajiazui	107.45	35.88333333	2.58	0.774	Asia	Perissodactyla	Equidae	Equus	qingyangensis	LAP Literature Data	China
Bajiazui	Bajiazui	107.45	35.88333333	2.58	0.774	Asia	Carnivora	Mustelidae	Meles	chiai	LAP Literature Data	China
Bajiazui	Bajiazui	107.45	35.88333333	2.58	0.774	Asia	Artiodactyla	Bovidae	Bison	palaeosinensis	LAP Literature Data	China
Bajiazui	Bajiazui	107.45	35.88333333	2.58	0.774	Asia	Perissodactyla	Equidae	Proboscidipparion	sinense	LAP Literature Data	China
Bajiazui	Bajiazui	107.45	35.88333333	2.58	0.774	Asia	Artiodactyla	Cervidae	Cervus	indet.	LAP Literature Data	China
Bala Deino	Bala Deino	34.48527778	0.335277778	5.333	2.58	Africa	Artiodactyla	Giraffidae	Indet.	indet.	LAP Literature Data	Kenya
Bala Deino	Bala Deino	34.48527778	0.335277778	5.333	2.58	Africa	Perissodactyla	Chalicotheriidae	Ancylotherium	hennigi	LAP Literature Data	Kenya
Bala Deino	Bala Deino	34.48527778	0.335277778	5.333	2.58	Africa	Proboscidea	Deinotheriidae	Deinotherium	bozasi	LAP Literature Data	Kenya
Bala Deino	Bala Deino	34.48527778	0.335277778	5.333	2.58	Africa	Perissodactyla	Rhinocerotidae	Ceratotherium	simum	LAP Literature Data	Kenya
Bala Deino	Bala Deino	34.48527778	0.335277778	5.333	2.58	Africa	Proboscidea	Gomphotheriidae	Anancus	kenyensis	LAP Literature Data	Kenya
Bala Deino	Bala Deino	34.48527778	0.335277778	5.333	2.58	Africa	Artiodactyla	Hippopotamidae	Hexaprotodon	imagunculus	LAP Literature Data	Kenya
Bala Deino	Bala Deino	34.48527778	0.335277778	5.333	2.58	Africa	Perissodactyla	Equidae	Hipparion	albertense	LAP Literature Data	Kenya
Bala Yaylaköy	Bala Yaylaköy	33.08138889	39.74083333	8.9	7.6	Asia	Perissodactyla	Chalicotheriidae	Chalicotherium	goldfussi	LAP Literature Data	Turkey
Bala Yaylaköy	Bala Yaylaköy	33.08138889	39.74083333	8.9	7.6	Asia	Artiodactyla	Giraffidae	Helladotherium	duvernoyi	LAP Literature Data	Turkey
Bala Yaylaköy	Bala Yaylaköy	33.08138889	39.74083333	8.9	7.6	Asia	Artiodactyla	Bovidae	Tragoportax	amalthea	LAP Literature Data	Turkey
Bala Yaylaköy	Bala Yaylaköy	33.08138889	39.74083333	8.9	7.6	Asia	Artiodactyla	Bovidae	Gazella	deperdita	LAP Literature Data	Turkey
Bala Yaylaköy	Bala Yaylaköy	33.08138889	39.74083333	8.9	7.6	Asia	Artiodactyla	Bovidae	Oioceros	rothi	LAP Literature Data	Turkey
Bala Yaylaköy	Bala Yaylaköy	33.08138889	39.74083333	8.9	7.6	Asia	Perissodactyla	Rhinocerotidae	Chilotherium	indet.	LAP Literature Data	Turkey
Bala Yaylaköy	Bala Yaylaköy	33.08138889	39.74083333	8.9	7.6	Asia	Proboscidea	Gomphotheriidae	Choerolophodon	pentelici	LAP Literature Data	Turkey
Bala Yaylaköy	Bala Yaylaköy	33.08138889	39.74083333	8.9	7.6	Asia	Carnivora	Indet.	Indet.	indet.	LAP Literature Data	Turkey
Bala Yaylaköy	Bala Yaylaköy	33.08138889	39.74083333	8.9	7.6	Asia	Artiodactyla	Bovidae	Gazella	gaudryi	LAP Literature Data	Turkey
Bala Yaylaköy	Bala Yaylaköy	33.08138889	39.74083333	8.9	7.6	Asia	Artiodactyla	Bovidae	Helicotragus	rotundicornis	LAP Literature Data	Turkey
Bala Yaylaköy	Bala Yaylaköy	33.08138889	39.74083333	8.9	7.6	Asia	Perissodactyla	Rhinocerotidae	Pliodiceros	neumayri	LAP Literature Data	Turkey
Bala Yaylaköy	Bala Yaylaköy	33.08138889	39.74083333	8.9	7.6	Asia	Artiodactyla	Suidae	Hippopotamodon	erymanthius	LAP Literature Data	Turkey
Balatonszabadi	Balatonszabadi	18.2	46.9	9.9	7.1	Europe	Artiodactyla	Cervidae	Procapreolus	loczyi	LAP Literature Data	Hungary
Balçiklidere	Balçiklidere	29.15	38.3	8.9	7.1	Asia	Perissodactyla	Rhinocerotidae	Pliodiceros	neumayri	LAP Literature Data	Turkey
Baltavar	Baltavar	17	47	7.6	7.1	Europe	Carnivora	Hyaenidae	Adcrocuta	eximia	LAP Literature Data	Hungary
Baltavar	Baltavar	17	47	7.6	7.1	Europe	Carnivora	Felidae	Amphimachairodus	giganteus	LAP Literature Data	Hungary
Baltavar	Baltavar	17	47	7.6	7.1	Europe	Carnivora	Felidae	Paramachaerodus	indet.	LAP Literature Data	Hungary
Baltavar	Baltavar	17	47	7.6	7.1	Europe	Perissodactyla	Rhinocerotidae	Aceratherium	incisivum	LAP Literature Data	Hungary
Baltavar	Baltavar	17	47	7.6	7.1	Europe	Perissodactyla	Rhinocerotidae	Dihoplus	schleiermacheri	LAP Literature Data	Hungary
Baltavar	Baltavar	17	47	7.6	7.1	Europe	Primates	Cercopithecidae	Mesopithecus	pentelicus	LAP Literature Data	Hungary
Baltavar	Baltavar	17	47	7.6	7.1	Europe	Artiodactyla	Cervidae	Procapreolus	loczyi	LAP Literature Data	Hungary
Baltavar	Baltavar	17	47	7.6	7.1	Europe	Artiodactyla	Bovidae	Miotragocerus	monacensis	LAP Literature Data	Hungary
Baltavar	Baltavar	17	47	7.6	7.1	Europe	Proboscidea	Mammutidae	Mammut	borsoni	LAP Literature Data	Hungary
Baltavar	Baltavar	17	47	7.6	7.1	Europe	Proboscidea	Gomphotheriidae	Tetralophodon	longirostris	LAP Literature Data	Hungary
Baltavar	Baltavar	17	47	7.6	7.1	Europe	Artiodactyla	Giraffidae	Helladotherium	indet.	LAP Literature Data	Hungary
Baltavar	Baltavar	17	47	7.6	7.1	Europe	Perissodactyla	Equidae	Hippotherium	intrans	LAP Literature Data	Hungary
Baltavar	Baltavar	17	47	7.6	7.1	Europe	Perissodactyla	Equidae	Hippotherium	microdon	LAP Literature Data	Hungary
Baltavar	Baltavar	17	47	7.6	7.1	Europe	Artiodactyla	Suidae	Hippopotamodon	erymanthius	LAP Literature Data	Hungary
Baltavar	Baltavar	17	47	7.6	7.1	Europe	Proboscidea	Deinotheriidae	Deinotherium	proavem	LAP Literature Data	Hungary
Baltavar	Baltavar	17	47	7.6	7.1	Europe	Perissodactyla	Chalicotheriidae	Chalicotherium	baltavarense	LAP Literature Data	Hungary
Baltavar	Baltavar	17	47	7.6	7.1	Europe	Artiodactyla	Bovidae	Gazella	baltavarensis	LAP Literature Data	Hungary
Ban Fa Suai	Ban Fa Suai	98.96666667	19.36666667	1.29585	0.58243	Asia	Primates	Cercopithecidae	Macaca	indet.	LAP Literature Data	Thailand
Ban Fa Suai	Ban Fa Suai	98.96666667	19.36666667	1.29585	0.58243	Asia	Artiodactyla	Suidae	Sus	indet.	LAP Literature Data	Thailand
Ban Fa Suai	Ban Fa Suai	98.96666667	19.36666667	1.29585	0.58243	Asia	Carnivora	Mustelidae	Lutra	indet.	LAP Literature Data	Thailand
Ban Fa Suai	Ban Fa Suai	98.96666667	19.36666667	1.29585	0.58243	Asia	Artiodactyla	Cervidae	Axis	indet.	LAP Literature Data	Thailand
Ban Fa Suai	Ban Fa Suai	98.96666667	19.36666667	1.29585	0.58243	Asia	Perissodactyla	Tapiridae	Tapirus	indet.	LAP Literature Data	Thailand
Ban Fa Suai	Ban Fa Suai	98.96666667	19.36666667	1.29585	0.58243	Asia	Proboscidea	Elephantidae	Elephas	indet.	LAP Literature Data	Thailand
Ban Fa Suai	Ban Fa Suai	98.96666667	19.36666667	1.29585	0.58243	Asia	Artiodactyla	Suidae	Sus	scrofa	LAP Literature Data	Thailand
Ban Fa Suai	Ban Fa Suai	98.96666667	19.36666667	1.29585	0.58243	Asia	Carnivora	Felidae	Panthera	tigris	LAP Literature Data	Thailand
Ban Fa Suai	Ban Fa Suai	98.96666667	19.36666667	1.29585	0.58243	Asia	Artiodactyla	Bovidae	Bos	indet.	LAP Literature Data	Thailand
Ban Fa Suai	Ban Fa Suai	98.96666667	19.36666667	1.29585	0.58243	Asia	Carnivora	Canidae	Cuon	alpinus	LAP Literature Data	Thailand
Ban Fa Suai	Ban Fa Suai	98.96666667	19.36666667	1.29585	0.58243	Asia	Perissodactyla	Rhinocerotidae	Rhinoceros	indet.	LAP Literature Data	Thailand
Ban Fa Suai	Ban Fa Suai	98.96666667	19.36666667	1.29585	0.58243	Asia	Primates	Hominidae	Pongo	pygmaeus	LAP Literature Data	Thailand
Ban Fa Suai	Ban Fa Suai	98.96666667	19.36666667	1.29585	0.58243	Asia	Artiodactyla	Cervidae	Muntiacus	indet.	LAP Literature Data	Thailand
Ban Fa Suai	Ban Fa Suai	98.96666667	19.36666667	1.29585	0.58243	Asia	Artiodactyla	Cervidae	Rusa	unicolor	LAP Literature Data	Thailand
Ban Fa Suai	Ban Fa Suai	98.96666667	19.36666667	1.29585	0.58243	Asia	Artiodactyla	Bovidae	Bubalus	bubalis	LAP Literature Data	Thailand
Ban Fa Suai	Ban Fa Suai	98.96666667	19.36666667	1.29585	0.58243	Asia	Primates	Hominidae	Hylobates	indet.	LAP Literature Data	Thailand
Ban Fa Suai	Ban Fa Suai	98.96666667	19.36666667	1.29585	0.58243	Asia	Artiodactyla	Bovidae	Capricornis	sumatraensis	LAP Literature Data	Thailand
Ban Fa Suai	Ban Fa Suai	98.96666667	19.36666667	1.29585	0.58243	Asia	Proboscidea	Stegodontidae	Stegodon	indet.	LAP Literature Data	Thailand
Ban Fa Suai	Ban Fa Suai	98.96666667	19.36666667	1.29585	0.58243	Asia	Carnivora	Mustelidae	Arctonyx	collaris	LAP Literature Data	Thailand
Ban Fa Suai	Ban Fa Suai	98.96666667	19.36666667	1.29585	0.58243	Asia	Artiodactyla	Bovidae	Bos	gaurus	LAP Literature Data	Thailand
Ban Fa Suai	Ban Fa Suai	98.96666667	19.36666667	1.29585	0.58243	Asia	Artiodactyla	Bovidae	Bos	banteng	LAP Literature Data	Thailand
Ban Fa Suai	Ban Fa Suai	98.96666667	19.36666667	1.29585	0.58243	Asia	Artiodactyla	Bovidae	Capricornis	indet.	LAP Literature Data	Thailand
Ban Fa Suai	Ban Fa Suai	98.96666667	19.36666667	1.29585	0.58243	Asia	Artiodactyla	Cervidae	Cervus	eldii	LAP Literature Data	Thailand
Ban Fa Suai	Ban Fa Suai	98.96666667	19.36666667	1.29585	0.58243	Asia	Artiodactyla	Cervidae	Muntiacus	muntjak	LAP Literature Data	Thailand
Ban Fa Suai	Ban Fa Suai	98.96666667	19.36666667	1.29585	0.58243	Asia	Artiodactyla	Cervidae	Axis	porcinus	LAP Literature Data	Thailand
Ban Fa Suai	Ban Fa Suai	98.96666667	19.36666667	1.29585	0.58243	Asia	Carnivora	Ursidae	Ailuropoda	melanoleuca	LAP Literature Data	Thailand
Ban Fa Suai	Ban Fa Suai	98.96666667	19.36666667	1.29585	0.58243	Asia	Carnivora	Ursidae	Helarctos	malayanus	LAP Literature Data	Thailand
Ban Fa Suai	Ban Fa Suai	98.96666667	19.36666667	1.29585	0.58243	Asia	Artiodactyla	Bovidae	Naemorhedus	caudatus	LAP Literature Data	Thailand
Ban Fa Suai	Ban Fa Suai	98.96666667	19.36666667	1.29585	0.58243	Asia	Artiodactyla	Cervidae	Cervus	indet.	LAP Literature Data	Thailand
Ban Fa Suai	Ban Fa Suai	98.96666667	19.36666667	1.29585	0.58243	Asia	Carnivora	Ursidae	Ursus	thibetanus	LAP Literature Data	Thailand
Banjingzi	Banjingzi	114.7047222	40.25888889	0.108	0.074	Asia	Carnivora	Canidae	Canis	lupus	Jijia Sun	China	Ren, J., Li, F., Wang, X., Chen, F., Gao, X., 2018. A preliminary report on excavation of the Banjingzi Paleolithic Site in Yangyuan, Hebei in 2015. Archaeology 3-14+2.
Banjingzi	Banjingzi	114.7047222	40.25888889	0.108	0.074	Asia	Carnivora	Canidae	Indet.	indet.	Jijia Sun	China	Ren, J., Li, F., Wang, X., Chen, F., Gao, X., 2018. A preliminary report on excavation of the Banjingzi Paleolithic Site in Yangyuan, Hebei in 2015. Archaeology 3-14+2.
Banjingzi	Banjingzi	114.7047222	40.25888889	0.108	0.074	Asia	Perissodactyla	Equidae	Equus	przewalskii	Jijia Sun	China	Ren, J., Li, F., Wang, X., Chen, F., Gao, X., 2018. A preliminary report on excavation of the Banjingzi Paleolithic Site in Yangyuan, Hebei in 2015. Archaeology 3-14+2.
Banjingzi	Banjingzi	114.7047222	40.25888889	0.108	0.074	Asia	Perissodactyla	Equidae	Equus	hemionus	Jijia Sun	China	Ren, J., Li, F., Wang, X., Chen, F., Gao, X., 2018. A preliminary report on excavation of the Banjingzi Paleolithic Site in Yangyuan, Hebei in 2015. Archaeology 3-14+2.
Banjingzi	Banjingzi	114.7047222	40.25888889	0.108	0.074	Asia	Perissodactyla	Rhinocerotidae	Coelodonta	antiquitatis	Jijia Sun	China	Ren, J., Li, F., Wang, X., Chen, F., Gao, X., 2018. A preliminary report on excavation of the Banjingzi Paleolithic Site in Yangyuan, Hebei in 2015. Archaeology 3-14+2.
Banjingzi	Banjingzi	114.7047222	40.25888889	0.108	0.074	Asia	Artiodactyla	Cervidae	Cervus	elaphus	Jijia Sun	China	Ren, J., Li, F., Wang, X., Chen, F., Gao, X., 2018. A preliminary report on excavation of the Banjingzi Paleolithic Site in Yangyuan, Hebei in 2015. Archaeology 3-14+2.
Banjingzi	Banjingzi	114.7047222	40.25888889	0.108	0.074	Asia	Artiodactyla	Cervidae	Cervus	sp.	Jijia Sun	China	Ren, J., Li, F., Wang, X., Chen, F., Gao, X., 2018. A preliminary report on excavation of the Banjingzi Paleolithic Site in Yangyuan, Hebei in 2015. Archaeology 3-14+2.
Banjingzi	Banjingzi	114.7047222	40.25888889	0.108	0.074	Asia	Artiodactyla	Bovidae	Procapra	sp.	Jijia Sun	China	Ren, J., Li, F., Wang, X., Chen, F., Gao, X., 2018. A preliminary report on excavation of the Banjingzi Paleolithic Site in Yangyuan, Hebei in 2015. Archaeology 3-14+2.
Banjingzi	Banjingzi	114.7047222	40.25888889	0.108	0.074	Asia	Artiodactyla	Bovidae	Procapra	przewalskii	Jijia Sun	China	Ren, J., Li, F., Wang, X., Chen, F., Gao, X., 2018. A preliminary report on excavation of the Banjingzi Paleolithic Site in Yangyuan, Hebei in 2015. Archaeology 3-14+2.
Banjingzi	Banjingzi	114.7047222	40.25888889	0.108	0.074	Asia	Artiodactyla	Bovidae	Bison	sp.	Jijia Sun	China	Ren, J., Li, F., Wang, X., Chen, F., Gao, X., 2018. A preliminary report on excavation of the Banjingzi Paleolithic Site in Yangyuan, Hebei in 2015. Archaeology 3-14+2.
Banjingzi	Banjingzi	114.7047222	40.25888889	0.108	0.074	Asia	Artiodactyla	Bovidae	Indet.	indet.	Jijia Sun	China	Ren, J., Li, F., Wang, X., Chen, F., Gao, X., 2018. A preliminary report on excavation of the Banjingzi Paleolithic Site in Yangyuan, Hebei in 2015. Archaeology 3-14+2.
Baode-Zhaojiagou	Baode-Zhaojiagou	111.3333333	39	7.2	5.3	Asia	Carnivora	Ursidae	Indarctos	zdanskyi	LAP Literature Data	China
Baogedawula	Baogedawula	112.8713889	44.33277778	7.59	6.63	Asia	Carnivora	Hyaenidae	Hyaenictitherium	hyaenoides	LAP Literature Data	China
Baogedawula	Baogedawula	112.8713889	44.33277778	7.59	6.63	Asia	Artiodactyla	Giraffidae	Palaeotragus	indet.	LAP Literature Data	China
Baogedawula	Baogedawula	112.8713889	44.33277778	7.59	6.63	Asia	Perissodactyla	Equidae	Hipparion	indet.	LAP Literature Data	China
Batakcesme	Batakcesme	26.58805556	41.75833333	8.9	7.1	Asia	Artiodactyla	Giraffidae	Indet.	indet.	LAP Literature Data	Turkey
Batakcesme	Batakcesme	26.58805556	41.75833333	8.9	7.1	Asia	Proboscidea	Gomphotheriidae	Choerolophodon	pentelici	LAP Literature Data	Turkey
Batakcesme	Batakcesme	26.58805556	41.75833333	8.9	7.1	Asia	Perissodactyla	Equidae	Hipparion	indet.	LAP Literature Data	Turkey
Baume Néron	Baume Néron	4	44	0.0441	0.0419	Europe	Carnivora	Canidae	Vulpes	vulpes	LAP Literature Data	France
Baume Néron	Baume Néron	4	44	0.0441	0.0419	Europe	Artiodactyla	Cervidae	Cervus	elaphus	LAP Literature Data	France
Baume Néron	Baume Néron	4	44	0.0441	0.0419	Europe	Proboscidea	Elephantidae	Mammuthus	primigenius	LAP Literature Data	France
Baume Néron	Baume Néron	4	44	0.0441	0.0419	Europe	Perissodactyla	Rhinocerotidae	Coelodonta	antiquitatis	LAP Literature Data	France
Baume Néron	Baume Néron	4	44	0.0441	0.0419	Europe	Carnivora	Canidae	Canis	lupus	LAP Literature Data	France
Baume Néron	Baume Néron	4	44	0.0441	0.0419	Europe	Artiodactyla	Bovidae	Bison	priscus	LAP Literature Data	France
Baume Néron	Baume Néron	4	44	0.0441	0.0419	Europe	Artiodactyla	Cervidae	Rangifer	tarandus	LAP Literature Data	France
Baume Néron	Baume Néron	4	44	0.0441	0.0419	Europe	Carnivora	Ursidae	Ursus	spelaeus	LAP Literature Data	France
Baume Néron	Baume Néron	4	44	0.0441	0.0419	Europe	Artiodactyla	Bovidae	Rupicapra	indet.	LAP Literature Data	France
Baume Néron	Baume Néron	4	44	0.0441	0.0419	Europe	Artiodactyla	Bovidae	Capra	indet.	LAP Literature Data	France
Baume Néron	Baume Néron	4	44	0.0441	0.0419	Europe	Primates	Hominidae	Homo	indet.	LAP Literature Data	France
Baume Néron	Baume Néron	4	44	0.0441	0.0419	Europe	Carnivora	Hyaenidae	Crocuta	crocuta	LAP Literature Data	France
Baume Néron	Baume Néron	4	44	0.0441	0.0419	Europe	Perissodactyla	Equidae	Equus	indet.	LAP Literature Data	France
Bayat 1	Bayat 1	29.81527778	39.34111111	8.9	7.1	Asia	Perissodactyla	Rhinocerotidae	Chilotherium	indet.	LAP Literature Data	Turkey
Bayat 1	Bayat 1	29.81527778	39.34111111	8.9	7.1	Asia	Artiodactyla	Bovidae	Indet.	indet.	LAP Literature Data	Turkey
Bayat 1	Bayat 1	29.81527778	39.34111111	8.9	7.1	Asia	Perissodactyla	Equidae	Hipparion	indet.	LAP Literature Data	Turkey
Bayat 1	Bayat 1	29.81527778	39.34111111	8.9	7.1	Asia	Perissodactyla	Rhinocerotidae	Pliodiceros	neumayri	LAP Literature Data	Turkey
Bayat 2	Bayat 2	29.81611111	39.35083333	8.9	7.1	Asia	Perissodactyla	Equidae	Hipparion	indet.	LAP Literature Data	Turkey
Bazaleti	Bazaleti	45	41.9	7.1	5.3	Asia	Carnivora	Hyaenidae	Ictitherium	viverrinum	LAP Literature Data	Georgia
Bazaleti	Bazaleti	45	41.9	7.1	5.3	Asia	Carnivora	Felidae	Indet.	indet.	LAP Literature Data	Georgia
Bazaleti	Bazaleti	45	41.9	7.1	5.3	Asia	Artiodactyla	Suidae	Hippopotamodon	indet.	LAP Literature Data	Georgia
Bazaleti	Bazaleti	45	41.9	7.1	5.3	Asia	Artiodactyla	Giraffidae	Helladotherium	duvernoyi	LAP Literature Data	Georgia
Bazaleti	Bazaleti	45	41.9	7.1	5.3	Asia	Artiodactyla	Bovidae	Tragoportax	leskewitschi	LAP Literature Data	Georgia
Bazaleti	Bazaleti	45	41.9	7.1	5.3	Asia	Artiodactyla	Bovidae	Gazella	sinensis	LAP Literature Data	Georgia
Bazaleti	Bazaleti	45	41.9	7.1	5.3	Asia	Artiodactyla	Bovidae	Oioceros	indet.	LAP Literature Data	Georgia
Bazaleti	Bazaleti	45	41.9	7.1	5.3	Asia	Artiodactyla	Giraffidae	Palaeotragus	indet.	LAP Literature Data	Georgia
Bazaleti	Bazaleti	45	41.9	7.1	5.3	Asia	Perissodactyla	Equidae	Hipparion	garedzicum	LAP Literature Data	Georgia
Bazaleti	Bazaleti	45	41.9	7.1	5.3	Asia	Proboscidea	Deinotheriidae	Deinotherium	indet.	LAP Literature Data	Georgia
Bazaleti	Bazaleti	45	41.9	7.1	5.3	Asia	Proboscidea	Gomphotheriidae	Indet.	indet.	LAP Literature Data	Georgia
Bazaleti	Bazaleti	45	41.9	7.1	5.3	Asia	Artiodactyla	Bovidae	Miotragocerus	valenciennesi	LAP Literature Data	Georgia
Bazaleti	Bazaleti	45	41.9	7.1	5.3	Asia	Carnivora	Mephitidae	Promephitis	brevirostris	LAP Literature Data	Georgia
Bazaleti	Bazaleti	45	41.9	7.1	5.3	Asia	Carnivora	Hyaenidae	Crocuta	miriani	LAP Literature Data	Georgia
Bazaleti	Bazaleti	45	41.9	7.1	5.3	Asia	Artiodactyla	Bovidae	Karsimatherium	bazalethicum	LAP Literature Data	Georgia
Bazaleti	Bazaleti	45	41.9	7.1	5.3	Asia	Artiodactyla	Bovidae	Gazella	incerta	LAP Literature Data	Georgia
Bazaleti	Bazaleti	45	41.9	7.1	5.3	Asia	Artiodactyla	Bovidae	Miotragocerus	maius	LAP Literature Data	Georgia
Bazaleti	Bazaleti	45	41.9	7.1	5.3	Asia	Artiodactyla	Bovidae	Phronetragus	secundus	LAP Literature Data	Georgia
Beijing Fenghuangshan Cave	Beijing Fenghuangshan Cave	115.98	39.77611111	0.77	0.129	Asia	Carnivora	Hyaenidae	Indet.	indet.	Jijia Sun	China	Wang, B., Zhang, Y., Gao, L., Li, X., Feng, X., 2013. A preliminary study of the Fenghuangshan Locality near Zhoukoudian. Acta Anthropologica Sinica 32, 470–476.
Beijing Fenghuangshan Cave	Beijing Fenghuangshan Cave	115.98	39.77611111	0.77	0.129	Asia	Perissodactyla	Equidae	Equus	sanmeniensis	Jijia Sun	China	Wang, B., Zhang, Y., Gao, L., Li, X., Feng, X., 2013. A preliminary study of the Fenghuangshan Locality near Zhoukoudian. Acta Anthropologica Sinica 32, 470–476.
Beijing Fenghuangshan Cave	Beijing Fenghuangshan Cave	115.98	39.77611111	0.77	0.129	Asia	Perissodactyla	Rhinocerotidae	Indet.	indet.	Jijia Sun	China	Wang, B., Zhang, Y., Gao, L., Li, X., Feng, X., 2013. A preliminary study of the Fenghuangshan Locality near Zhoukoudian. Acta Anthropologica Sinica 32, 470–476.
Beijing Fenghuangshan Cave	Beijing Fenghuangshan Cave	115.98	39.77611111	0.77	0.129	Asia	Artiodactyla	Suidae	Sus	lydekkeri	Jijia Sun	China	Wang, B., Zhang, Y., Gao, L., Li, X., Feng, X., 2013. A preliminary study of the Fenghuangshan Locality near Zhoukoudian. Acta Anthropologica Sinica 32, 470–476.
Beijing Fenghuangshan Cave	Beijing Fenghuangshan Cave	115.98	39.77611111	0.77	0.129	Asia	Artiodactyla	Cervidae	Megaloceros	pachyosteus	Jijia Sun	China	Wang, B., Zhang, Y., Gao, L., Li, X., Feng, X., 2013. A preliminary study of the Fenghuangshan Locality near Zhoukoudian. Acta Anthropologica Sinica 32, 470–476.
Beijing Fenghuangshan Cave	Beijing Fenghuangshan Cave	115.98	39.77611111	0.77	0.129	Asia	Artiodactyla	Cervidae	Cervus	grayi	Jijia Sun	China	Wang, B., Zhang, Y., Gao, L., Li, X., Feng, X., 2013. A preliminary study of the Fenghuangshan Locality near Zhoukoudian. Acta Anthropologica Sinica 32, 470–476.
Beijing Fenghuangshan Cave	Beijing Fenghuangshan Cave	115.98	39.77611111	0.77	0.129	Asia	Artiodactyla	Bovidae	Bubalus	indet.	Jijia Sun	China	Wang, B., Zhang, Y., Gao, L., Li, X., Feng, X., 2013. A preliminary study of the Fenghuangshan Locality near Zhoukoudian. Acta Anthropologica Sinica 32, 470–476.
Bel Hacel	Bel Hacel	0.483333333	35.85	3.6	2.58	Africa	Proboscidea	Elephantidae	Mammuthus	meridionalis	LAP Literature Data	Algeria
Bel Hacel	Bel Hacel	0.483333333	35.85	3.6	2.58	Africa	Proboscidea	Elephantidae	Elephas	maghrebiensis	LAP Literature Data	Algeria
Bel Hacel	Bel Hacel	0.483333333	35.85	3.6	2.58	Africa	Perissodactyla	Equidae	Equus	numidicus	LAP Literature Data	Algeria
Bel Hacel	Bel Hacel	0.483333333	35.85	3.6	2.58	Africa	Artiodactyla	Bovidae	Alcelaphus	indet.	LAP Literature Data	Algeria
Bel Hacel	Bel Hacel	0.483333333	35.85	3.6	2.58	Africa	Artiodactyla	Bovidae	Hippotragus	priscus	LAP Literature Data	Algeria
Bel Hacel	Bel Hacel	0.483333333	35.85	3.6	2.58	Africa	Perissodactyla	Rhinocerotidae	Ceratotherium	mauritanicum	LAP Literature Data	Algeria
Bel Hacel	Bel Hacel	0.483333333	35.85	3.6	2.58	Africa	Perissodactyla	Equidae	Eurygnathohippus	libycum	LAP Literature Data	Algeria
Beldersaj	Beldersaj	70	41.1	3.4977	2.58	Asia	Artiodactyla	Bovidae	Gazella	indet.	LAP Literature Data	Uzbekistan
Beldersaj	Beldersaj	70	41.1	3.4977	2.58	Asia	Perissodactyla	Equidae	Equus	stenonis	LAP Literature Data	Uzbekistan
Beldersaj	Beldersaj	70	41.1	3.4977	2.58	Asia	Artiodactyla	Cervidae	Cervus	elaphus	LAP Literature Data	Uzbekistan
Belgorod-Dnestrovskij	Belgorod-Dnestrovskij	30.4	46.1	5.333	2.58	Europe	Proboscidea	Mammutidae	Mammut	borsoni	LAP Literature Data	Ukraine
Belka	Belka	28.18333333	50.81666667	7.6	7.1	Europe	Carnivora	Hyaenidae	Ictitherium	viverrinum	LAP Literature Data	Ukraine
Belka	Belka	28.18333333	50.81666667	7.6	7.1	Europe	Carnivora	Hyaenidae	Adcrocuta	eximia	LAP Literature Data	Ukraine
Belka	Belka	28.18333333	50.81666667	7.6	7.1	Europe	Perissodactyla	Rhinocerotidae	Aceratherium	incisivum	LAP Literature Data	Ukraine
Belka	Belka	28.18333333	50.81666667	7.6	7.1	Europe	Perissodactyla	Equidae	Cremohipparion	moldavicum	LAP Literature Data	Ukraine
Belka	Belka	28.18333333	50.81666667	7.6	7.1	Europe	Carnivora	Hyaenidae	Miohyaenotherium	bessarabicum	LAP Literature Data	Ukraine
Belka	Belka	28.18333333	50.81666667	7.6	7.1	Europe	Carnivora	Hyaenidae	Hyaenictitherium	parvum	LAP Literature Data	Ukraine
Belka	Belka	28.18333333	50.81666667	7.6	7.1	Europe	Artiodactyla	Cervidae	Procapreolus	ukrainicus	LAP Literature Data	Ukraine
Belka	Belka	28.18333333	50.81666667	7.6	7.1	Europe	Artiodactyla	Bovidae	Tragoportax	leskewitschi	LAP Literature Data	Ukraine
Belka	Belka	28.18333333	50.81666667	7.6	7.1	Europe	Artiodactyla	Bovidae	Hispanodorcas	rodleri	LAP Literature Data	Ukraine
Belka	Belka	28.18333333	50.81666667	7.6	7.1	Europe	Perissodactyla	Rhinocerotidae	Stephanorhinus	indet.	LAP Literature Data	Ukraine
Belka	Belka	28.18333333	50.81666667	7.6	7.1	Europe	Artiodactyla	Giraffidae	Samotherium	indet.	LAP Literature Data	Ukraine
Belka	Belka	28.18333333	50.81666667	7.6	7.1	Europe	Proboscidea	Mammutidae	Zygolophodon	indet.	LAP Literature Data	Ukraine
Belka	Belka	28.18333333	50.81666667	7.6	7.1	Europe	Proboscidea	Deinotheriidae	Deinotherium	indet.	LAP Literature Data	Ukraine
Belka	Belka	28.18333333	50.81666667	7.6	7.1	Europe	Artiodactyla	Giraffidae	Palaeotragus	rouenii	LAP Literature Data	Ukraine
Belobaka XVII	Belobaka XVII	46.32	-15.71972222	1.9	0.0117	Africa	Artiodactyla	Hippopotamidae	Hippopotamus	laloumena	LAP Literature Data	Madagascar
Belobaka XVII	Belobaka XVII	46.32	-15.71972222	1.9	0.0117	Africa	Primates	Archaeolemuridae	Archaeolemur	indet.	LAP Literature Data	Madagascar
Bendery	Bendery	29.45805556	46.82944444	7.6	7.1	Europe	Artiodactyla	Bovidae	Procobus	amalthea	LAP Literature Data	Moldova
Berdjansk	Berdjansk	36.8	46.8	3.4977	2.58	Europe	Proboscidea	Gomphotheriidae	Anancus	arvernensis	LAP Literature Data	Ukraine
Berdjansk	Berdjansk	36.8	46.8	3.4977	2.58	Europe	Proboscidea	Elephantidae	Mammuthus	meridionalis	LAP Literature Data	Ukraine
Berdjansk	Berdjansk	36.8	46.8	3.4977	2.58	Europe	Perissodactyla	Rhinocerotidae	Elasmotherium	sibiricum	LAP Literature Data	Ukraine
Beregovaya 1	Beregovaya 1	106.9141667	50.54166667	3.55	2.5	Asia	Carnivora	Canidae	Nyctereutes	megamastoides	LAP Literature Data	Russia
Beregovaya 1	Beregovaya 1	106.9141667	50.54166667	3.55	2.5	Asia	Carnivora	Hyaenidae	Chasmaporthetes	lunensis	LAP Literature Data	Russia
Beregovaya 1	Beregovaya 1	106.9141667	50.54166667	3.55	2.5	Asia	Artiodactyla	Cervidae	Capreolus	indet.	LAP Literature Data	Russia
Beregovaya 1	Beregovaya 1	106.9141667	50.54166667	3.55	2.5	Asia	Artiodactyla	Cervidae	Orchonoceros	gromovi	LAP Literature Data	Russia
Beregovaya 1	Beregovaya 1	106.9141667	50.54166667	3.55	2.5	Asia	Artiodactyla	Bovidae	Gazella	sinensis	LAP Literature Data	Russia
Beregovaya 1	Beregovaya 1	106.9141667	50.54166667	3.55	2.5	Asia	Artiodactyla	Giraffidae	Palaeotragus	indet.	LAP Literature Data	Russia
Beregovaya 1	Beregovaya 1	106.9141667	50.54166667	3.55	2.5	Asia	Carnivora	Mustelidae	Parameles	suillus	LAP Literature Data	Russia
Beregovaya 1	Beregovaya 1	106.9141667	50.54166667	3.55	2.5	Asia	Perissodactyla	Rhinocerotidae	Stephanorhinus	indet.	LAP Literature Data	Russia
Beregovaya 1	Beregovaya 1	106.9141667	50.54166667	3.55	2.5	Asia	Perissodactyla	Equidae	Hipparion	houfenense	LAP Literature Data	Russia
Beregovaya 1	Beregovaya 1	106.9141667	50.54166667	3.55	2.5	Asia	Perissodactyla	Equidae	Hipparion	tchicoicum	LAP Literature Data	Russia
Beregovaya 1	Beregovaya 1	106.9141667	50.54166667	3.55	2.5	Asia	Carnivora	Canidae	Nyctereutes	sinensis	LAP Literature Data	Russia
Beregovaya 1	Beregovaya 1	106.9141667	50.54166667	3.55	2.5	Asia	Carnivora	Felidae	Indet.	indet.	LAP Literature Data	Russia
Beregovaya 1	Beregovaya 1	106.9141667	50.54166667	3.55	2.5	Asia	Carnivora	Felidae	Acinonyx	indet.	LAP Literature Data	Russia
Beregovaya 1	Beregovaya 1	106.9141667	50.54166667	3.55	2.5	Asia	Perissodactyla	Rhinocerotidae	Dicerorhinus	indet.	LAP Literature Data	Russia
Beregovaya 1	Beregovaya 1	106.9141667	50.54166667	3.55	2.5	Asia	Artiodactyla	Bovidae	Antilospira	indet.	LAP Literature Data	Russia
Beregovaya 1	Beregovaya 1	106.9141667	50.54166667	3.55	2.5	Asia	Perissodactyla	Equidae	Proboscidipparion	indet.	LAP Literature Data	Russia
Beregovaya 1	Beregovaya 1	106.9141667	50.54166667	3.55	2.5	Asia	Carnivora	Felidae	Lynx	shansius	LAP Literature Data	Russia
Beregovaya 1	Beregovaya 1	106.9141667	50.54166667	3.55	2.5	Asia	Carnivora	Canidae	Eucyon	minor	LAP Literature Data	Russia
Beregovaya 1	Beregovaya 1	106.9141667	50.54166667	3.55	2.5	Asia	Carnivora	Canidae	Canis	chihliensis	LAP Literature Data	Russia
Beresti	Beresti	27.53	46.05	5.3	5	Europe	Carnivora	Mustelidae	Indet.	indet.	LAP Literature Data	Romania
Beresti	Beresti	27.53	46.05	5.3	5	Europe	Carnivora	Ursidae	Agriotherium	indet.	LAP Literature Data	Romania
Beresti	Beresti	27.53	46.05	5.3	5	Europe	Artiodactyla	Suidae	Indet.	indet.	LAP Literature Data	Romania
Beresti	Beresti	27.53	46.05	5.3	5	Europe	Artiodactyla	Cervidae	Procapreolus	indet.	LAP Literature Data	Romania
Beresti	Beresti	27.53	46.05	5.3	5	Europe	Carnivora	Canidae	Eucyon	odessanus	LAP Literature Data	Romania
Beresti	Beresti	27.53	46.05	5.3	5	Europe	Carnivora	Mustelidae	Baranogale	indet.	LAP Literature Data	Romania
Beresti	Beresti	27.53	46.05	5.3	5	Europe	Perissodactyla	Rhinocerotidae	Stephanorhinus	leptorhinus	LAP Literature Data	Romania
Beresti	Beresti	27.53	46.05	5.3	5	Europe	Artiodactyla	Cervidae	Pliocervus	kutchurganicus	LAP Literature Data	Romania
Beresti	Beresti	27.53	46.05	5.3	5	Europe	Artiodactyla	Camelidae	Paracamelus	bessarabiensis	LAP Literature Data	Romania
Berislav	Berislav	33.42361111	46.83666667	9.9	8.9	Europe	Artiodactyla	Giraffidae	Palaeotragus	coelophrys	LAP Literature Data	Ukraine
Berislav	Berislav	33.42361111	46.83666667	9.9	8.9	Europe	Artiodactyla	Bovidae	Gazella	schlosseri	LAP Literature Data	Ukraine
Berislav	Berislav	33.42361111	46.83666667	9.9	8.9	Europe	Artiodactyla	Suidae	Hippopotamodon	major	LAP Literature Data	Ukraine
Beteke	Beteke	70	52	3.275	2.725	Asia	Perissodactyla	Equidae	Hipparion	tchicoicum	LAP Literature Data	Kazakhstan
Beteke	Beteke	70	52	3.275	2.725	Asia	Artiodactyla	Camelidae	Paracamelus	praebactrianus	LAP Literature Data	Kazakhstan
Beticha	Beticha	40.3	8.866666667	8.02	7.74	Africa	Proboscidea	Elephantidae	Indet.	indet.	LAP Literature Data	Ethiopia
Beticha	Beticha	40.3	8.866666667	8.02	7.74	Africa	Artiodactyla	Suidae	Indet.	indet.	LAP Literature Data	Ethiopia
Beticha	Beticha	40.3	8.866666667	8.02	7.74	Africa	Artiodactyla	Giraffidae	Palaeotragus	indet.	LAP Literature Data	Ethiopia
Beticha	Beticha	40.3	8.866666667	8.02	7.74	Africa	Perissodactyla	Rhinocerotidae	Indet.	indet.	LAP Literature Data	Ethiopia
Beticha	Beticha	40.3	8.866666667	8.02	7.74	Africa	Carnivora	Indet.	Indet.	indet.	LAP Literature Data	Ethiopia
Beticha	Beticha	40.3	8.866666667	8.02	7.74	Africa	Artiodactyla	Bovidae	Indet.	indet.	LAP Literature Data	Ethiopia
Beticha	Beticha	40.3	8.866666667	8.02	7.74	Africa	Perissodactyla	Equidae	Hipparion	indet.	LAP Literature Data	Ethiopia
Beticha	Beticha	40.3	8.866666667	8.02	7.74	Africa	Artiodactyla	Hippopotamidae	Kenyapotamus	indet.	LAP Literature Data	Ethiopia
Beticha	Beticha	40.3	8.866666667	8.02	7.74	Africa	Primates	Cercopithecidae	Indet.	indet.	LAP Literature Data	Ethiopia
Beticha	Beticha	40.3	8.866666667	8.02	7.74	Africa	Primates	Hominoidea	Chororapithecus	abyssinicus	LAP Literature Data	Ethiopia
Bianbian Cave	Bianbian Cave	105.3833	27.3667	0.17	0.13	Asia	Proboscidea	Stegodontidae	Stegodon	indet.	Jijia Sun	China	Cai, H., Wang, X., Xu, C., 1991. Paleolithic of Bianbian Cave at Bijie County, Guizhou Province. Acta Anthropologica Sinica 50–57.
Bianbian Cave	Bianbian Cave	105.3833	27.3667	0.17	0.13	Asia	Perissodactyla	Rhinocerotidae	Rhinoceros	sinensis	Jijia Sun	China	Cai, H., Wang, X., Xu, C., 1991. Paleolithic of Bianbian Cave at Bijie County, Guizhou Province. Acta Anthropologica Sinica 50–57.
Bianbian Cave	Bianbian Cave	105.3833	27.3667	0.17	0.13	Asia	Artiodactyla	Cervidae	Cervus	indet.	Jijia Sun	China	Cai, H., Wang, X., Xu, C., 1991. Paleolithic of Bianbian Cave at Bijie County, Guizhou Province. Acta Anthropologica Sinica 50–57.
Bianbian Cave	Bianbian Cave	105.3833	27.3667	0.17	0.13	Asia	Artiodactyla	Cervidae	Rusa	indet.	Jijia Sun	China	Cai, H., Wang, X., Xu, C., 1991. Paleolithic of Bianbian Cave at Bijie County, Guizhou Province. Acta Anthropologica Sinica 50–57.
Bianbian Cave	Bianbian Cave	105.3833	27.3667	0.17	0.13	Asia	Artiodactyla	Bovidae	Indet.	indet.	Jijia Sun	China	Cai, H., Wang, X., Xu, C., 1991. Paleolithic of Bianbian Cave at Bijie County, Guizhou Province. Acta Anthropologica Sinica 50–57.
Bianbian Cave	Bianbian Cave	105.3833	27.3667	0.17	0.13	Asia	Carnivora	Felidae	Panthera	tigris	Jijia Sun	China	Cai, H., Wang, X., Xu, C., 1991. Paleolithic of Bianbian Cave at Bijie County, Guizhou Province. Acta Anthropologica Sinica 50–57.
Bianbian Cave	Bianbian Cave	105.3833	27.3667	0.17	0.13	Asia	Carnivora	Ursidae	Ursus	thibetanus	Jijia Sun	China	Cai, H., Wang, X., Xu, C., 1991. Paleolithic of Bianbian Cave at Bijie County, Guizhou Province. Acta Anthropologica Sinica 50–57.
Bianbian Cave	Bianbian Cave	105.3833	27.3667	0.17	0.13	Asia	Proboscidea	Stegodontidae	Stegodon	orientalis	Jijia Sun	China	Cai, H., Wang, X., Xu, C., 1991. Paleolithic of Bianbian Cave at Bijie County, Guizhou Province. Acta Anthropologica Sinica 50–57.
Bianbian Cave	Bianbian Cave	105.3833	27.3667	0.17	0.13	Asia	Perissodactyla	Tapiridae	Megatapirus	augustus	Jijia Sun	China	Cai, H., Wang, X., Xu, C., 1991. Paleolithic of Bianbian Cave at Bijie County, Guizhou Province. Acta Anthropologica Sinica 50–57.
Bianbian Cave	Bianbian Cave	105.3833	27.3667	0.17	0.13	Asia	Artiodactyla	Bovidae	Bibos	indet.	Jijia Sun	China	Cai, H., Wang, X., Xu, C., 1991. Paleolithic of Bianbian Cave at Bijie County, Guizhou Province. Acta Anthropologica Sinica 50–57.
Bianfu Cave	Bianfu Cave	111.697	33.76616667	0.129	0.1	Asia	Primates	Hominidae	Homo	sapiens	Jijia Sun	China	Li, Zhanyang, Wu, X., Sun, L., Yu, H., Hou, Y., Gu, X., Zhou, L., Pang, H., Li, Zuoxian, 2013. A Preliminary report on the Bianfudong Cave Site in Luanchuan, henan Probince. Huaxia Archaeology 3–9.
Bianfu Cave	Bianfu Cave	111.697	33.76616667	0.129	0.1	Asia	Primates	Cercopithecidae	Macaca	robustus	Jijia Sun	China	Li, Zhanyang, Wu, X., Sun, L., Yu, H., Hou, Y., Gu, X., Zhou, L., Pang, H., Li, Zuoxian, 2013. A Preliminary report on the Bianfudong Cave Site in Luanchuan, henan Probince. Huaxia Archaeology 3–9.
Bianfu Cave	Bianfu Cave	111.697	33.76616667	0.129	0.1	Asia	Primates	Cercopithecidae	Rhinopithecus	indet.	Jijia Sun	China	Li, Zhanyang, Wu, X., Sun, L., Yu, H., Hou, Y., Gu, X., Zhou, L., Pang, H., Li, Zuoxian, 2013. A Preliminary report on the Bianfudong Cave Site in Luanchuan, henan Probince. Huaxia Archaeology 3–9.
Bianfu Cave	Bianfu Cave	111.697	33.76616667	0.129	0.1	Asia	Artiodactyla	Cervidae	Pseudaxis	indet.	Jijia Sun	China	Li, Zhanyang, Wu, X., Sun, L., Yu, H., Hou, Y., Gu, X., Zhou, L., Pang, H., Li, Zuoxian, 2013. A Preliminary report on the Bianfudong Cave Site in Luanchuan, henan Probince. Huaxia Archaeology 3–9.
Bianfu Cave	Bianfu Cave	111.697	33.76616667	0.129	0.1	Asia	Artiodactyla	Cervidae	Pseudaxis	grayi	Jijia Sun	China	Li, Zhanyang, Wu, X., Sun, L., Yu, H., Hou, Y., Gu, X., Zhou, L., Pang, H., Li, Zuoxian, 2013. A Preliminary report on the Bianfudong Cave Site in Luanchuan, henan Probince. Huaxia Archaeology 3–9.
Bianfu Cave	Bianfu Cave	111.697	33.76616667	0.129	0.1	Asia	Artiodactyla	Cervidae	Muntiacus	muntjak	Jijia Sun	China	Li, Zhanyang, Wu, X., Sun, L., Yu, H., Hou, Y., Gu, X., Zhou, L., Pang, H., Li, Zuoxian, 2013. A Preliminary report on the Bianfudong Cave Site in Luanchuan, henan Probince. Huaxia Archaeology 3–9.
Bianfu Cave	Bianfu Cave	111.697	33.76616667	0.129	0.1	Asia	Artiodactyla	Cervidae	Muntiacus	reevesi	Jijia Sun	China	Li, Zhanyang, Wu, X., Sun, L., Yu, H., Hou, Y., Gu, X., Zhou, L., Pang, H., Li, Zuoxian, 2013. A Preliminary report on the Bianfudong Cave Site in Luanchuan, henan Probince. Huaxia Archaeology 3–9.
Bianfu Cave	Bianfu Cave	111.697	33.76616667	0.129	0.1	Asia	Artiodactyla	Bovidae	Bos	primigenius	Jijia Sun	China	Li, Zhanyang, Wu, X., Sun, L., Yu, H., Hou, Y., Gu, X., Zhou, L., Pang, H., Li, Zuoxian, 2013. A Preliminary report on the Bianfudong Cave Site in Luanchuan, henan Probince. Huaxia Archaeology 3–9.
Bianfu Cave	Bianfu Cave	111.697	33.76616667	0.129	0.1	Asia	Artiodactyla	Bovidae	Naemorhedus	indet.	Jijia Sun	China	Li, Zhanyang, Wu, X., Sun, L., Yu, H., Hou, Y., Gu, X., Zhou, L., Pang, H., Li, Zuoxian, 2013. A Preliminary report on the Bianfudong Cave Site in Luanchuan, henan Probince. Huaxia Archaeology 3–9.
Bianfu Cave	Bianfu Cave	111.697	33.76616667	0.129	0.1	Asia	Artiodactyla	Bovidae	Bubalus	indet.	Jijia Sun	China	Li, Zhanyang, Wu, X., Sun, L., Yu, H., Hou, Y., Gu, X., Zhou, L., Pang, H., Li, Zuoxian, 2013. A Preliminary report on the Bianfudong Cave Site in Luanchuan, henan Probince. Huaxia Archaeology 3–9.
Bianfu Cave	Bianfu Cave	111.697	33.76616667	0.129	0.1	Asia	Artiodactyla	Suidae	Sus	scrofa	Jijia Sun	China	Li, Zhanyang, Wu, X., Sun, L., Yu, H., Hou, Y., Gu, X., Zhou, L., Pang, H., Li, Zuoxian, 2013. A Preliminary report on the Bianfudong Cave Site in Luanchuan, henan Probince. Huaxia Archaeology 3–9.
Bianfu Cave	Bianfu Cave	111.697	33.76616667	0.129	0.1	Asia	Perissodactyla	Rhinocerotidae	Dicerorhinus	mercki	Jijia Sun	China	Li, Zhanyang, Wu, X., Sun, L., Yu, H., Hou, Y., Gu, X., Zhou, L., Pang, H., Li, Zuoxian, 2013. A Preliminary report on the Bianfudong Cave Site in Luanchuan, henan Probince. Huaxia Archaeology 3–9.
Bianfu Cave	Bianfu Cave	111.697	33.76616667	0.129	0.1	Asia	Carnivora	Hyaenidae	Hyaena	sinensis	Jijia Sun	China	Li, Zhanyang, Wu, X., Sun, L., Yu, H., Hou, Y., Gu, X., Zhou, L., Pang, H., Li, Zuoxian, 2013. A Preliminary report on the Bianfudong Cave Site in Luanchuan, henan Probince. Huaxia Archaeology 3–9.
Bianfu Cave	Bianfu Cave	111.697	33.76616667	0.129	0.1	Asia	Carnivora	Felidae	Felis	indet.	Jijia Sun	China	Li, Zhanyang, Wu, X., Sun, L., Yu, H., Hou, Y., Gu, X., Zhou, L., Pang, H., Li, Zuoxian, 2013. A Preliminary report on the Bianfudong Cave Site in Luanchuan, henan Probince. Huaxia Archaeology 3–9.
Bianfu Cave	Bianfu Cave	111.697	33.76616667	0.129	0.1	Asia	Carnivora	Felidae	Panthera	tigris	Jijia Sun	China	Li, Zhanyang, Wu, X., Sun, L., Yu, H., Hou, Y., Gu, X., Zhou, L., Pang, H., Li, Zuoxian, 2013. A Preliminary report on the Bianfudong Cave Site in Luanchuan, henan Probince. Huaxia Archaeology 3–9.
Bianfu Cave	Bianfu Cave	111.697	33.76616667	0.129	0.1	Asia	Carnivora	Felidae	Acinonyx	indet.	Jijia Sun	China	Li, Zhanyang, Wu, X., Sun, L., Yu, H., Hou, Y., Gu, X., Zhou, L., Pang, H., Li, Zuoxian, 2013. A Preliminary report on the Bianfudong Cave Site in Luanchuan, henan Probince. Huaxia Archaeology 3–9.
Bianfu Cave	Bianfu Cave	111.697	33.76616667	0.129	0.1	Asia	Carnivora	Felidae	Prionailurus	bengalensis	Jijia Sun	China	Li, Zhanyang, Wu, X., Sun, L., Yu, H., Hou, Y., Gu, X., Zhou, L., Pang, H., Li, Zuoxian, 2013. A Preliminary report on the Bianfudong Cave Site in Luanchuan, henan Probince. Huaxia Archaeology 3–9.
Bianfu Cave	Bianfu Cave	111.697	33.76616667	0.129	0.1	Asia	Carnivora	Felidae	Panthera	pardus	Jijia Sun	China	Li, Zhanyang, Wu, X., Sun, L., Yu, H., Hou, Y., Gu, X., Zhou, L., Pang, H., Li, Zuoxian, 2013. A Preliminary report on the Bianfudong Cave Site in Luanchuan, henan Probince. Huaxia Archaeology 3–9.
Bianfu Cave	Bianfu Cave	111.697	33.76616667	0.129	0.1	Asia	Carnivora	Canidae	Cuon	indet.	Jijia Sun	China	Li, Zhanyang, Wu, X., Sun, L., Yu, H., Hou, Y., Gu, X., Zhou, L., Pang, H., Li, Zuoxian, 2013. A Preliminary report on the Bianfudong Cave Site in Luanchuan, henan Probince. Huaxia Archaeology 3–9.
Bianfu Cave	Bianfu Cave	111.697	33.76616667	0.129	0.1	Asia	Carnivora	Canidae	Canis	lupus	Jijia Sun	China	Li, Zhanyang, Wu, X., Sun, L., Yu, H., Hou, Y., Gu, X., Zhou, L., Pang, H., Li, Zuoxian, 2013. A Preliminary report on the Bianfudong Cave Site in Luanchuan, henan Probince. Huaxia Archaeology 3–9.
Bianfu Cave	Bianfu Cave	111.697	33.76616667	0.129	0.1	Asia	Carnivora	Canidae	Nyctereutes	sinensis	Jijia Sun	China	Li, Zhanyang, Wu, X., Sun, L., Yu, H., Hou, Y., Gu, X., Zhou, L., Pang, H., Li, Zuoxian, 2013. A Preliminary report on the Bianfudong Cave Site in Luanchuan, henan Probince. Huaxia Archaeology 3–9.
Bianfu Cave	Bianfu Cave	111.697	33.76616667	0.129	0.1	Asia	Carnivora	Ursidae	Ursus	thibetanus	Jijia Sun	China	Li, Zhanyang, Wu, X., Sun, L., Yu, H., Hou, Y., Gu, X., Zhou, L., Pang, H., Li, Zuoxian, 2013. A Preliminary report on the Bianfudong Cave Site in Luanchuan, henan Probince. Huaxia Archaeology 3–9.
Bianfu Cave	Bianfu Cave	111.697	33.76616667	0.129	0.1	Asia	Carnivora	Ursidae	Ursus	arctos	Jijia Sun	China	Li, Zhanyang, Wu, X., Sun, L., Yu, H., Hou, Y., Gu, X., Zhou, L., Pang, H., Li, Zuoxian, 2013. A Preliminary report on the Bianfudong Cave Site in Luanchuan, henan Probince. Huaxia Archaeology 3–9.
Bianfu Cave	Bianfu Cave	111.697	33.76616667	0.129	0.1	Asia	Carnivora	Mustelidae	Arctonyx	collaris	Jijia Sun	China	Li, Zhanyang, Wu, X., Sun, L., Yu, H., Hou, Y., Gu, X., Zhou, L., Pang, H., Li, Zuoxian, 2013. A Preliminary report on the Bianfudong Cave Site in Luanchuan, henan Probince. Huaxia Archaeology 3–9.
Bianfu Cave	Bianfu Cave	111.697	33.76616667	0.129	0.1	Asia	Carnivora	Mustelidae	Mustela	indet.	Jijia Sun	China	Li, Zhanyang, Wu, X., Sun, L., Yu, H., Hou, Y., Gu, X., Zhou, L., Pang, H., Li, Zuoxian, 2013. A Preliminary report on the Bianfudong Cave Site in Luanchuan, henan Probince. Huaxia Archaeology 3–9.
Bianfu Cave	Bianfu Cave	111.697	33.76616667	0.129	0.1	Asia	Carnivora	Mustelidae	Martes	indet.	Jijia Sun	China	Li, Zhanyang, Wu, X., Sun, L., Yu, H., Hou, Y., Gu, X., Zhou, L., Pang, H., Li, Zuoxian, 2013. A Preliminary report on the Bianfudong Cave Site in Luanchuan, henan Probince. Huaxia Archaeology 3–9.
Bianfu Cave	Bianfu Cave	111.697	33.76616667	0.129	0.1	Asia	Carnivora	Viverridae	Paguma	larvata	Jijia Sun	China	Li, Zhanyang, Wu, X., Sun, L., Yu, H., Hou, Y., Gu, X., Zhou, L., Pang, H., Li, Zuoxian, 2013. A Preliminary report on the Bianfudong Cave Site in Luanchuan, henan Probince. Huaxia Archaeology 3–9.
Bianfu Cave	Bianfu Cave	111.697	33.76616667	0.129	0.1	Asia	Carnivora	Viverridae	Viverricula	indica	Jijia Sun	China	Li, Zhanyang, Wu, X., Sun, L., Yu, H., Hou, Y., Gu, X., Zhou, L., Pang, H., Li, Zuoxian, 2013. A Preliminary report on the Bianfudong Cave Site in Luanchuan, henan Probince. Huaxia Archaeology 3–9.
Bianfu Cave	Bianfu Cave	111.697	33.76616667	0.129	0.1	Asia	Carnivora	Felidae	Neofelis	indet.	Jijia Sun	China	Li, Zhanyang, Wu, X., Sun, L., Yu, H., Hou, Y., Gu, X., Zhou, L., Pang, H., Li, Zuoxian, 2013. A Preliminary report on the Bianfudong Cave Site in Luanchuan, henan Probince. Huaxia Archaeology 3–9.
Bijiashan Cave	Bijiashan Cave	109.3886111	24.3125	1.677	1.376	Asia	Carnivora	Mustelidae	Arctonyx	collaris	LAP Literature Data	China
Bijiashan Cave	Bijiashan Cave	109.3886111	24.3125	1.677	1.376	Asia	Carnivora	Felidae	Indet.	indet.	LAP Literature Data	China
Bijiashan Cave	Bijiashan Cave	109.3886111	24.3125	1.677	1.376	Asia	Primates	Cercopithecidae	Macaca	indet.	LAP Literature Data	China
Bijiashan Cave	Bijiashan Cave	109.3886111	24.3125	1.677	1.376	Asia	Artiodactyla	Bovidae	Ovis	indet.	LAP Literature Data	China
Bijiashan Cave	Bijiashan Cave	109.3886111	24.3125	1.677	1.376	Asia	Carnivora	Felidae	Panthera	indet.	LAP Literature Data	China
Bijiashan Cave	Bijiashan Cave	109.3886111	24.3125	1.677	1.376	Asia	Carnivora	Hyaenidae	Pachycrocuta	brevirostris	LAP Literature Data	China
Bijiashan Cave	Bijiashan Cave	109.3886111	24.3125	1.677	1.376	Asia	Artiodactyla	Suidae	Sus	scrofa	LAP Literature Data	China
Bijiashan Cave	Bijiashan Cave	109.3886111	24.3125	1.677	1.376	Asia	Perissodactyla	Chalicotheriidae	Hesperotherium	sinense	LAP Literature Data	China
Bijiashan Cave	Bijiashan Cave	109.3886111	24.3125	1.677	1.376	Asia	Primates	Hominidae	Homo	erectus	LAP Literature Data	China
Bijiashan Cave	Bijiashan Cave	109.3886111	24.3125	1.677	1.376	Asia	Proboscidea	Stegodontidae	Stegodon	orientalis	LAP Literature Data	China
Bijiashan Cave	Bijiashan Cave	109.3886111	24.3125	1.677	1.376	Asia	Perissodactyla	Tapiridae	Megatapirus	augustus	LAP Literature Data	China
Bijiashan Cave	Bijiashan Cave	109.3886111	24.3125	1.677	1.376	Asia	Primates	Hominidae	Gigantopithecus	blacki	LAP Literature Data	China
Bijiashan Cave	Bijiashan Cave	109.3886111	24.3125	1.677	1.376	Asia	Perissodactyla	Rhinocerotidae	Rhinoceros	sinensis	LAP Literature Data	China
Bijiashan Cave	Bijiashan Cave	109.3886111	24.3125	1.677	1.376	Asia	Artiodactyla	Cervidae	Rusa	unicolor	LAP Literature Data	China
Bijiashan Cave	Bijiashan Cave	109.3886111	24.3125	1.677	1.376	Asia	Artiodactyla	Bovidae	Bubalus	bubalis	LAP Literature Data	China
Bijiashan Cave	Bijiashan Cave	109.3886111	24.3125	1.677	1.376	Asia	Artiodactyla	Bovidae	Bibos	gaurus	LAP Literature Data	China
Bijiashan Cave	Bijiashan Cave	109.3886111	24.3125	1.677	1.376	Asia	Carnivora	Viverridae	Paguma	larvata	LAP Literature Data	China
Bijiashan Cave	Bijiashan Cave	109.3886111	24.3125	1.677	1.376	Asia	Carnivora	Ursidae	Ailuropoda	melanoleuca	LAP Literature Data	China
Bijiashan Cave	Bijiashan Cave	109.3886111	24.3125	1.677	1.376	Asia	Carnivora	Hyaenidae	Crocuta	crocuta	LAP Literature Data	China
Bijiashan Cave	Bijiashan Cave	109.3886111	24.3125	1.677	1.376	Asia	Primates	Hominidae	Pongo	indet.	LAP Literature Data	China
Bijiashan Cave	Bijiashan Cave	109.3886111	24.3125	1.677	1.376	Asia	Perissodactyla	Equidae	Equus	yunnanensis	LAP Literature Data	China
Bijiashan Cave	Bijiashan Cave	109.3886111	24.3125	1.677	1.376	Asia	Proboscidea	Gomphotheriidae	Gomphotherium	serridentoides	LAP Literature Data	China
Bijiashan Cave	Bijiashan Cave	109.3886111	24.3125	1.677	1.376	Asia	Proboscidea	Stegodontidae	Stegodon	preorientalis	LAP Literature Data	China
Bijiashan Cave	Bijiashan Cave	109.3886111	24.3125	1.677	1.376	Asia	Artiodactyla	Suidae	Sus	xiaozhu	LAP Literature Data	China
Bijiashan Cave	Bijiashan Cave	109.3886111	24.3125	1.677	1.376	Asia	Carnivora	Canidae	Cuon	javanicus	LAP Literature Data	China
Bijiashan Cave	Bijiashan Cave	109.3886111	24.3125	1.677	1.376	Asia	Carnivora	Viverridae	Viverricula	malaccensis	LAP Literature Data	China
Bijiashan Cave	Bijiashan Cave	109.3886111	24.3125	1.677	1.376	Asia	Primates	Cercopithecidae	Pygathrix	roxellanae	LAP Literature Data	China
Bijiashan Cave	Bijiashan Cave	109.3886111	24.3125	1.677	1.376	Asia	Primates	Hominidae	Hylobates	sericus	LAP Literature Data	China
Bijiashan Cave	Bijiashan Cave	109.3886111	24.3125	1.677	1.376	Asia	Carnivora	Mustelidae	Martes	flavigula	LAP Literature Data	China
Bijiashan Cave	Bijiashan Cave	109.3886111	24.3125	1.677	1.376	Asia	Carnivora	Mustelidae	Arctonyx	collaris	LAP Literature Data	China
Bijiashan Cave	Bijiashan Cave	109.3886111	24.3125	1.677	1.376	Asia	Artiodactyla	Cervidae	Moschus	moschiferus	LAP Literature Data	China
Bijiashan Cave	Bijiashan Cave	109.3886111	24.3125	1.677	1.376	Asia	Artiodactyla	Bovidae	Bibos	gaurus	LAP Literature Data	China
Bijiashan Cave	Bijiashan Cave	109.3886111	24.3125	1.677	1.376	Asia	Artiodactyla	Bovidae	Capricornis	sumatraensis	LAP Literature Data	China
Bijiashan Cave	Bijiashan Cave	109.3886111	24.3125	1.677	1.376	Asia	Perissodactyla	Tapiridae	Tapirus	sinensis	LAP Literature Data	China
Bijiashan Cave	Bijiashan Cave	109.3886111	24.3125	1.677	1.376	Asia	Proboscidea	Stegodontidae	Stegodon	guizhouensis	LAP Literature Data	China
Bijiashan Cave	Bijiashan Cave	109.3886111	24.3125	1.677	1.376	Asia	Primates	Cercopithecidae	Macaca	specious	LAP Literature Data	China
Bijiashan Cave	Bijiashan Cave	109.3886111	24.3125	1.677	1.376	Asia	Artiodactyla	Bovidae	Bubalus	brevicornis	LAP Literature Data	China
Bijiashan Cave	Bijiashan Cave	109.3886111	24.3125	1.677	1.376	Asia	Primates	Hominidae	Australopithecus	indet.	LAP Literature Data	China
Bijiashan Cave	Bijiashan Cave	109.3886111	24.3125	1.677	1.376	Asia	Artiodactyla	Suidae	Sus	bijiashanensis	LAP Literature Data	China
Bijiashan Cave	Bijiashan Cave	109.3886111	24.3125	1.677	1.376	Asia	Artiodactyla	Bovidae	Naemorhedus	goral	LAP Literature Data	China
Bijiashan Cave	Bijiashan Cave	109.3886111	24.3125	1.677	1.376	Asia	Carnivora	Felidae	Felis	teilhardi	LAP Literature Data	China
Bijiashan Cave	Bijiashan Cave	109.3886111	24.3125	1.677	1.376	Asia	Artiodactyla	Suidae	Sus	scrofa	LAP Literature Data	China
Bijiashan Cave	Bijiashan Cave	109.3886111	24.3125	1.677	1.376	Asia	Artiodactyla	Cervidae	Cervus	indet.	LAP Literature Data	China
Bijiashan Cave	Bijiashan Cave	109.3886111	24.3125	1.677	1.376	Asia	Carnivora	Mustelidae	Mustela	sibirica	LAP Literature Data	China
Bijiashan Cave	Bijiashan Cave	109.3886111	24.3125	1.677	1.376	Asia	Carnivora	Ursidae	Ursus	thibetanus	LAP Literature Data	China
Bijie Mawokou Cave	Bijie Mawokou	105.3712	27.7229	0.77	0.129	Asia	Primates	Hominidae	Homo	sapiens	Jijia Sun	China	Zhao L., Zhang L., Du B., Nian X., Zheng Y., Zhang Z., Wang C., Wang X., Cai H., 2016. New discovery of human fossils and associated mammal fauna from Mawokou Cave in Bijie, Guizhou Province of southern China. Acta Anthropologica Sinica 35, 24.
Bijie Mawokou Cave	Bijie Mawokou	105.3712	27.7229	0.77	0.129	Asia	Primates	Hominidae	Pongo	pygmaeus	Jijia Sun	China	Zhao L., Zhang L., Du B., Nian X., Zheng Y., Zhang Z., Wang C., Wang X., Cai H., 2016. New discovery of human fossils and associated mammal fauna from Mawokou Cave in Bijie, Guizhou Province of southern China. Acta Anthropologica Sinica 35, 24.
Bijie Mawokou Cave	Bijie Mawokou	105.3712	27.7229	0.77	0.129	Asia	Primates	Hominidae	Hylobates	indet.	Jijia Sun	China	Zhao L., Zhang L., Du B., Nian X., Zheng Y., Zhang Z., Wang C., Wang X., Cai H., 2016. New discovery of human fossils and associated mammal fauna from Mawokou Cave in Bijie, Guizhou Province of southern China. Acta Anthropologica Sinica 35, 24.
Bijie Mawokou Cave	Bijie Mawokou	105.3712	27.7229	0.77	0.129	Asia	Primates	Cercopithecidae	Macaca	indet.	Jijia Sun	China	Zhao L., Zhang L., Du B., Nian X., Zheng Y., Zhang Z., Wang C., Wang X., Cai H., 2016. New discovery of human fossils and associated mammal fauna from Mawokou Cave in Bijie, Guizhou Province of southern China. Acta Anthropologica Sinica 35, 24.
Bijie Mawokou Cave	Bijie Mawokou	105.3712	27.7229	0.77	0.129	Asia	Primates	Cercopithecidae	Rhinopithecus	indet.	Jijia Sun	China	Zhao L., Zhang L., Du B., Nian X., Zheng Y., Zhang Z., Wang C., Wang X., Cai H., 2016. New discovery of human fossils and associated mammal fauna from Mawokou Cave in Bijie, Guizhou Province of southern China. Acta Anthropologica Sinica 35, 24.
Bijie Mawokou Cave	Bijie Mawokou	105.3712	27.7229	0.77	0.129	Asia	Primates	Cercopithecidae	Trachypithecus	indet.	Jijia Sun	China	Zhao L., Zhang L., Du B., Nian X., Zheng Y., Zhang Z., Wang C., Wang X., Cai H., 2016. New discovery of human fossils and associated mammal fauna from Mawokou Cave in Bijie, Guizhou Province of southern China. Acta Anthropologica Sinica 35, 24.
Bijie Mawokou Cave	Bijie Mawokou	105.3712	27.7229	0.77	0.129	Asia	Carnivora	Ursidae	Ursus	thibetanus	Jijia Sun	China	Zhao L., Zhang L., Du B., Nian X., Zheng Y., Zhang Z., Wang C., Wang X., Cai H., 2016. New discovery of human fossils and associated mammal fauna from Mawokou Cave in Bijie, Guizhou Province of southern China. Acta Anthropologica Sinica 35, 24.
Bijie Mawokou Cave	Bijie Mawokou	105.3712	27.7229	0.77	0.129	Asia	Carnivora	Ursidae	Ailuropoda	melanoleuca	Jijia Sun	China	Zhao L., Zhang L., Du B., Nian X., Zheng Y., Zhang Z., Wang C., Wang X., Cai H., 2016. New discovery of human fossils and associated mammal fauna from Mawokou Cave in Bijie, Guizhou Province of southern China. Acta Anthropologica Sinica 35, 24.
Bijie Mawokou Cave	Bijie Mawokou	105.3712	27.7229	0.77	0.129	Asia	Carnivora	Felidae	Panthera	tigris	Jijia Sun	China	Zhao L., Zhang L., Du B., Nian X., Zheng Y., Zhang Z., Wang C., Wang X., Cai H., 2016. New discovery of human fossils and associated mammal fauna from Mawokou Cave in Bijie, Guizhou Province of southern China. Acta Anthropologica Sinica 35, 24.
Bijie Mawokou Cave	Bijie Mawokou	105.3712	27.7229	0.77	0.129	Asia	Carnivora	Felidae	Panthera	pardus	Jijia Sun	China	Zhao L., Zhang L., Du B., Nian X., Zheng Y., Zhang Z., Wang C., Wang X., Cai H., 2016. New discovery of human fossils and associated mammal fauna from Mawokou Cave in Bijie, Guizhou Province of southern China. Acta Anthropologica Sinica 35, 24.
Bijie Mawokou Cave	Bijie Mawokou	105.3712	27.7229	0.77	0.129	Asia	Carnivora	Canidae	Cuon	indet.	Jijia Sun	China	Zhao L., Zhang L., Du B., Nian X., Zheng Y., Zhang Z., Wang C., Wang X., Cai H., 2016. New discovery of human fossils and associated mammal fauna from Mawokou Cave in Bijie, Guizhou Province of southern China. Acta Anthropologica Sinica 35, 24.
Bijie Mawokou Cave	Bijie Mawokou	105.3712	27.7229	0.77	0.129	Asia	Carnivora	Mustelidae	Arctonyx	collaris	Jijia Sun	China	Zhao L., Zhang L., Du B., Nian X., Zheng Y., Zhang Z., Wang C., Wang X., Cai H., 2016. New discovery of human fossils and associated mammal fauna from Mawokou Cave in Bijie, Guizhou Province of southern China. Acta Anthropologica Sinica 35, 24.
Bijie Mawokou Cave	Bijie Mawokou	105.3712	27.7229	0.77	0.129	Asia	Carnivora	Mustelidae	Gen.	sp.	Jijia Sun	China	Zhao L., Zhang L., Du B., Nian X., Zheng Y., Zhang Z., Wang C., Wang X., Cai H., 2016. New discovery of human fossils and associated mammal fauna from Mawokou Cave in Bijie, Guizhou Province of southern China. Acta Anthropologica Sinica 35, 24.
Bijie Mawokou Cave	Bijie Mawokou	105.3712	27.7229	0.77	0.129	Asia	Proboscidea	Stegodontidae	Stegodon	orientalis	Jijia Sun	China	Zhao L., Zhang L., Du B., Nian X., Zheng Y., Zhang Z., Wang C., Wang X., Cai H., 2016. New discovery of human fossils and associated mammal fauna from Mawokou Cave in Bijie, Guizhou Province of southern China. Acta Anthropologica Sinica 35, 24.
Bijie Mawokou Cave	Bijie Mawokou	105.3712	27.7229	0.77	0.129	Asia	Proboscidea	Elephantidae	Elephas	maximus	Jijia Sun	China	Zhao L., Zhang L., Du B., Nian X., Zheng Y., Zhang Z., Wang C., Wang X., Cai H., 2016. New discovery of human fossils and associated mammal fauna from Mawokou Cave in Bijie, Guizhou Province of southern China. Acta Anthropologica Sinica 35, 24.
Bijie Mawokou Cave	Bijie Mawokou	105.3712	27.7229	0.77	0.129	Asia	Perissodactyla	Rhinocerotidae	Rhinoceros	sinensis	Jijia Sun	China	Zhao L., Zhang L., Du B., Nian X., Zheng Y., Zhang Z., Wang C., Wang X., Cai H., 2016. New discovery of human fossils and associated mammal fauna from Mawokou Cave in Bijie, Guizhou Province of southern China. Acta Anthropologica Sinica 35, 24.
Bijie Mawokou Cave	Bijie Mawokou	105.3712	27.7229	0.77	0.129	Asia	Perissodactyla	Tapiridae	Megatapirus	augustus	Jijia Sun	China	Zhao L., Zhang L., Du B., Nian X., Zheng Y., Zhang Z., Wang C., Wang X., Cai H., 2016. New discovery of human fossils and associated mammal fauna from Mawokou Cave in Bijie, Guizhou Province of southern China. Acta Anthropologica Sinica 35, 24.
Bijie Mawokou Cave	Bijie Mawokou	105.3712	27.7229	0.77	0.129	Asia	Perissodactyla	Equidae	Equus	indet.	Jijia Sun	China	Zhao L., Zhang L., Du B., Nian X., Zheng Y., Zhang Z., Wang C., Wang X., Cai H., 2016. New discovery of human fossils and associated mammal fauna from Mawokou Cave in Bijie, Guizhou Province of southern China. Acta Anthropologica Sinica 35, 24.
Bijie Mawokou Cave	Bijie Mawokou	105.3712	27.7229	0.77	0.129	Asia	Artiodactyla	Suidae	Sus	scrofa	Jijia Sun	China	Zhao L., Zhang L., Du B., Nian X., Zheng Y., Zhang Z., Wang C., Wang X., Cai H., 2016. New discovery of human fossils and associated mammal fauna from Mawokou Cave in Bijie, Guizhou Province of southern China. Acta Anthropologica Sinica 35, 24.
Bijie Mawokou Cave	Bijie Mawokou	105.3712	27.7229	0.77	0.129	Asia	Artiodactyla	Cervidae	Cervus	unicolor	Jijia Sun	China	Zhao L., Zhang L., Du B., Nian X., Zheng Y., Zhang Z., Wang C., Wang X., Cai H., 2016. New discovery of human fossils and associated mammal fauna from Mawokou Cave in Bijie, Guizhou Province of southern China. Acta Anthropologica Sinica 35, 24.
Bijie Mawokou Cave	Bijie Mawokou	105.3712	27.7229	0.77	0.129	Asia	Artiodactyla	Cervidae	Cervus	indet.	Jijia Sun	China	Zhao L., Zhang L., Du B., Nian X., Zheng Y., Zhang Z., Wang C., Wang X., Cai H., 2016. New discovery of human fossils and associated mammal fauna from Mawokou Cave in Bijie, Guizhou Province of southern China. Acta Anthropologica Sinica 35, 24.
Bijie Mawokou Cave	Bijie Mawokou	105.3712	27.7229	0.77	0.129	Asia	Artiodactyla	Cervidae	Muntiacus	indet.	Jijia Sun	China	Zhao L., Zhang L., Du B., Nian X., Zheng Y., Zhang Z., Wang C., Wang X., Cai H., 2016. New discovery of human fossils and associated mammal fauna from Mawokou Cave in Bijie, Guizhou Province of southern China. Acta Anthropologica Sinica 35, 24.
Bijie Mawokou Cave	Bijie Mawokou	105.3712	27.7229	0.77	0.129	Asia	Artiodactyla	Bovidae	Capricornis	sumatraensis	Jijia Sun	China	Zhao L., Zhang L., Du B., Nian X., Zheng Y., Zhang Z., Wang C., Wang X., Cai H., 2016. New discovery of human fossils and associated mammal fauna from Mawokou Cave in Bijie, Guizhou Province of southern China. Acta Anthropologica Sinica 35, 24.
Bijie Mawokou Cave	Bijie Mawokou	105.3712	27.7229	0.77	0.129	Asia	Artiodactyla	Bovidae	Bubalus	bubalis	Jijia Sun	China	Zhao L., Zhang L., Du B., Nian X., Zheng Y., Zhang Z., Wang C., Wang X., Cai H., 2016. New discovery of human fossils and associated mammal fauna from Mawokou Cave in Bijie, Guizhou Province of southern China. Acta Anthropologica Sinica 35, 24.
Bikir Mali Koma	Bikir Mali Koma	40.27055556	10.315	5.7	5.7	Africa	Artiodactyla	Bovidae	Indet.	indet.	LAP Literature Data	Ethiopia
Bikir Mali Koma	Bikir Mali Koma	40.27055556	10.315	5.7	5.7	Africa	Artiodactyla	Bovidae	Indet.	indet.	LAP Literature Data	Ethiopia
Bikir Mali Koma	Bikir Mali Koma	40.27055556	10.315	5.7	5.7	Africa	Artiodactyla	Bovidae	Indet.	indet.	LAP Literature Data	Ethiopia
Bikir Mali Koma	Bikir Mali Koma	40.27055556	10.315	5.7	5.7	Africa	Artiodactyla	Suidae	Indet.	indet.	LAP Literature Data	Ethiopia
Bikir Mali Koma	Bikir Mali Koma	40.27055556	10.315	5.7	5.7	Africa	Carnivora	Felidae	Machairodus	indet.	LAP Literature Data	Ethiopia
Bikir Mali Koma	Bikir Mali Koma	40.27055556	10.315	5.7	5.7	Africa	Proboscidea	Gomphotheriidae	Indet.	indet.	LAP Literature Data	Ethiopia
Bikir Mali Koma	Bikir Mali Koma	40.27055556	10.315	5.7	5.7	Africa	Proboscidea	Gomphotheriidae	Anancus	kenyensis	LAP Literature Data	Ethiopia
Bikir Mali Koma	Bikir Mali Koma	40.27055556	10.315	5.7	5.7	Africa	Perissodactyla	Equidae	Eurygnathohippus	feibeli	LAP Literature Data	Ethiopia
Bikir Mali Koma	Bikir Mali Koma	40.27055556	10.315	5.7	5.7	Africa	Artiodactyla	Hippopotamidae	Indet.	indet.	LAP Literature Data	Ethiopia
Bikir Mali Koma	Bikir Mali Koma	40.27055556	10.315	5.7	5.7	Africa	Artiodactyla	Suidae	Sivachoerus	syrticus	LAP Literature Data	Ethiopia
Bikir Mali Koma	Bikir Mali Koma	40.27055556	10.315	5.7	5.7	Africa	Artiodactyla	Bovidae	Tragelaphus	moroitu	LAP Literature Data	Ethiopia
Bilzingsleben	Bilzingsleben	11	51	0.424	0.374	Europe	Artiodactyla	Cervidae	Capreolus	indet.	LAP Literature Data	Germany
Bilzingsleben	Bilzingsleben	11	51	0.424	0.374	Europe	Proboscidea	Elephantidae	Palaeoloxodon	antiquus	LAP Literature Data	Germany
Bilzingsleben	Bilzingsleben	11	51	0.424	0.374	Europe	Artiodactyla	Suidae	Sus	scrofa	LAP Literature Data	Germany
Bilzingsleben	Bilzingsleben	11	51	0.424	0.374	Europe	Perissodactyla	Rhinocerotidae	Stephanorhinus	kirchbergensis	LAP Literature Data	Germany
Bilzingsleben	Bilzingsleben	11	51	0.424	0.374	Europe	Carnivora	Ursidae	Ursus	deningeri	LAP Literature Data	Germany
Bilzingsleben	Bilzingsleben	11	51	0.424	0.374	Europe	Perissodactyla	Rhinocerotidae	Stephanorhinus	hemitoechus	LAP Literature Data	Germany
Binagady	Binagady	49.84861111	40.47611111	0.125	0.053	Europe	Carnivora	Hyaenidae	Crocuta	spelaea	LAP Literature Data	Azerbaijan
Binagady	Binagady	49.84861111	40.47611111	0.125	0.053	Europe	Carnivora	Canidae	Vulpes	vulpes	LAP Literature Data	Azerbaijan
Binagady	Binagady	49.84861111	40.47611111	0.125	0.053	Europe	Carnivora	Canidae	Vulpes	corsac	LAP Literature Data	Azerbaijan
Binagady	Binagady	49.84861111	40.47611111	0.125	0.053	Europe	Artiodactyla	Cervidae	Cervus	elaphus	LAP Literature Data	Azerbaijan
Binagady	Binagady	49.84861111	40.47611111	0.125	0.053	Europe	Artiodactyla	Bovidae	Ovis	ammon	LAP Literature Data	Azerbaijan
Binagady	Binagady	49.84861111	40.47611111	0.125	0.053	Europe	Carnivora	Canidae	Canis	lupus	LAP Literature Data	Azerbaijan
Binagady	Binagady	49.84861111	40.47611111	0.125	0.053	Europe	Artiodactyla	Cervidae	Megaloceros	giganteus	LAP Literature Data	Azerbaijan
Binagady	Binagady	49.84861111	40.47611111	0.125	0.053	Europe	Artiodactyla	Bovidae	Bos	primigenius	LAP Literature Data	Azerbaijan
Binagady	Binagady	49.84861111	40.47611111	0.125	0.053	Europe	Perissodactyla	Equidae	Equus	hydruntinus	LAP Literature Data	Azerbaijan
Binagady	Binagady	49.84861111	40.47611111	0.125	0.053	Europe	Perissodactyla	Equidae	Equus	ferus	LAP Literature Data	Azerbaijan
Binagady	Binagady	49.84861111	40.47611111	0.125	0.053	Europe	Carnivora	Mustelidae	Meles	meles	LAP Literature Data	Azerbaijan
Binagady	Binagady	49.84861111	40.47611111	0.125	0.053	Europe	Carnivora	Ursidae	Ursus	arctos	LAP Literature Data	Azerbaijan
Binagady	Binagady	49.84861111	40.47611111	0.125	0.053	Europe	Carnivora	Mustelidae	Vormela	peregusna	LAP Literature Data	Azerbaijan
Binagady	Binagady	49.84861111	40.47611111	0.125	0.053	Europe	Carnivora	Felidae	Acinonyx	jubatus	LAP Literature Data	Azerbaijan
Binagady	Binagady	49.84861111	40.47611111	0.125	0.053	Europe	Artiodactyla	Suidae	Sus	apscheronicus	LAP Literature Data	Azerbaijan
Binagady	Binagady	49.84861111	40.47611111	0.125	0.053	Europe	Artiodactyla	Bovidae	Saiga	tatarica	LAP Literature Data	Azerbaijan
Binagady	Binagady	49.84861111	40.47611111	0.125	0.053	Europe	Artiodactyla	Bovidae	Bos	mastanzadei	LAP Literature Data	Azerbaijan
Binagady	Binagady	49.84861111	40.47611111	0.125	0.053	Europe	Perissodactyla	Rhinocerotidae	Stephanorhinus	hemitoechus	LAP Literature Data	Azerbaijan
Binagady	Binagady	49.84861111	40.47611111	0.125	0.053	Europe	Carnivora	Felidae	Felis	lybica	LAP Literature Data	Azerbaijan
Binagady	Binagady	49.84861111	40.47611111	0.125	0.053	Europe	Carnivora	Felidae	Panthera	spelaea	LAP Literature Data	Azerbaijan
Binagady	Binagady	49.84861111	40.47611111	0.125	0.053	Europe	Perissodactyla	Equidae	Equus	hemionus	LAP Literature Data	Azerbaijan
Binagady old (Baku)	Binagady old (Baku)	49.75	40.4	1.945	0.781	Europe	Perissodactyla	Equidae	Plesiohipparion	crassum	LAP Literature Data	Azerbaijan
Binagady old (Baku)	Binagady old (Baku)	49.75	40.4	1.945	0.781	Europe	Perissodactyla	Equidae	Indet.	indet.	LAP Literature Data	Azerbaijan
Biru-Bulong	Biru-Bulong	93.83333333	31.56666667	9.5	9	Asia	Carnivora	Felidae	Felis	indet.	LAP Literature Data	China
Biru-Bulong	Biru-Bulong	93.83333333	31.56666667	9.5	9	Asia	Carnivora	Percrocutidae	Dinocrocuta	senyureki	LAP Literature Data	China
Biru-Bulong	Biru-Bulong	93.83333333	31.56666667	9.5	9	Asia	Perissodactyla	Rhinocerotidae	Subchilotherium	intermedium	LAP Literature Data	China
Biru-Bulong	Biru-Bulong	93.83333333	31.56666667	9.5	9	Asia	Artiodactyla	Bovidae	Gazella	indet.	LAP Literature Data	China
Biru-Bulong	Biru-Bulong	93.83333333	31.56666667	9.5	9	Asia	Artiodactyla	Bovidae	Indet.	indet.	LAP Literature Data	China
Biru-Bulong	Biru-Bulong	93.83333333	31.56666667	9.5	9	Asia	Carnivora	Felidae	Metailurus	indet.	LAP Literature Data	China
Biru-Bulong	Biru-Bulong	93.83333333	31.56666667	9.5	9	Asia	Artiodactyla	Giraffidae	Samotherium	indet.	LAP Literature Data	China
Biru-Bulong	Biru-Bulong	93.83333333	31.56666667	9.5	9	Asia	Perissodactyla	Equidae	Hipparion	xizangesis	LAP Literature Data	China
Bisnik cave	Bisnik cave	19.8	50.42	0.3	0.243	Europe	Artiodactyla	Cervidae	Capreolus	capreolus	LAP Literature Data	Poland
Bisnik cave	Bisnik cave	19.8	50.42	0.3	0.243	Europe	Artiodactyla	Cervidae	Alces	alces	LAP Literature Data	Poland
Bisnik cave	Bisnik cave	19.8	50.42	0.3	0.243	Europe	Carnivora	Ursidae	Ursus	spelaeus	LAP Literature Data	Poland
Bisnik cave	Bisnik cave	19.8	50.42	0.3	0.243	Europe	Carnivora	Mustelidae	Martes	martes	LAP Literature Data	Poland
Bisnik cave	Bisnik cave	19.8	50.42	0.3	0.243	Europe	Artiodactyla	Bovidae	Capra	ibex	LAP Literature Data	Poland
Bisnik cave	Bisnik cave	19.8	50.42	0.3	0.243	Europe	Perissodactyla	Equidae	Equus	caballus	LAP Literature Data	Poland
Blassac la Girondie	Blassac la Girondie	3.269722222	45.09	3.6	2.58	Europe	Carnivora	Hyaenidae	Pliocrocuta	perrieri	LAP Literature Data	France
Blassac la Girondie	Blassac la Girondie	3.269722222	45.09	3.6	2.58	Europe	Carnivora	Ursidae	Ursus	etruscus	LAP Literature Data	France
Blassac la Girondie	Blassac la Girondie	3.269722222	45.09	3.6	2.58	Europe	Perissodactyla	Equidae	Equus	stenonis	LAP Literature Data	France
Blassac la Girondie	Blassac la Girondie	3.269722222	45.09	3.6	2.58	Europe	Perissodactyla	Rhinocerotidae	Stephanorhinus	etruscus	LAP Literature Data	France
Blassac la Girondie	Blassac la Girondie	3.269722222	45.09	3.6	2.58	Europe	Proboscidea	Elephantidae	Mammuthus	meridionalis	LAP Literature Data	France
Blassac la Girondie	Blassac la Girondie	3.269722222	45.09	3.6	2.58	Europe	Carnivora	Canidae	Canis	etruscus	LAP Literature Data	France
Blassac la Girondie	Blassac la Girondie	3.269722222	45.09	3.6	2.58	Europe	Perissodactyla	Equidae	Equus	bressanus	LAP Literature Data	France
Blassac la Girondie	Blassac la Girondie	3.269722222	45.09	3.6	2.58	Europe	Artiodactyla	Bovidae	Leptobos	etruscus	LAP Literature Data	France
Blassac la Girondie	Blassac la Girondie	3.269722222	45.09	3.6	2.58	Europe	Carnivora	Felidae	Panthera	indet.	LAP Literature Data	France
Blassac la Girondie	Blassac la Girondie	3.269722222	45.09	3.6	2.58	Europe	Carnivora	Felidae	Megantereon	cultridens	LAP Literature Data	France
Blassac la Girondie	Blassac la Girondie	3.269722222	45.09	3.6	2.58	Europe	Artiodactyla	Cervidae	Eucladoceros	tegulensis	LAP Literature Data	France
Blassac la Girondie	Blassac la Girondie	3.269722222	45.09	3.6	2.58	Europe	Artiodactyla	Cervidae	Cervus	ischnoceros	LAP Literature Data	France
Blassac la Girondie	Blassac la Girondie	3.269722222	45.09	3.6	2.58	Europe	Artiodactyla	Cervidae	Alces	carnutorum	LAP Literature Data	France
Boa Leza	Boa Leza	120.4436111	-8.530555556	1.9	0.0117	Asia	Primates	Hominidae	Homo	erectus	LAP Literature Data	Indonesia
Boa Leza	Boa Leza	120.4436111	-8.530555556	1.9	0.0117	Asia	Proboscidea	Stegodontidae	Stegodon	florensis	LAP Literature Data	Indonesia
Bogashteny	Bogashteny	28.7	46.87	5.333	4.4153	Europe	Proboscidea	Gomphotheriidae	Tetralophodon	longirostris	LAP Literature Data	Moldova
Bonaria	Bonaria	8.783333333	40.41638889	1.9	0.0117	Europe	Carnivora	Canidae	Cynotherium	indet.	LAP Literature Data	Italy
Bonaria	Bonaria	8.783333333	40.41638889	1.9	0.0117	Europe	Carnivora	Canidae	Cynotherium	sardous	LAP Literature Data	Italy
Borshchi	Borshchi	29.5	47.9	5.333	4.4153	Europe	Proboscidea	Gomphotheriidae	Tetralophodon	longirostris	LAP Literature Data	Ukraine
Borshchi	Borshchi	29.5	47.9	5.333	4.4153	Europe	Proboscidea	Mammutidae	Zygolophodon	turicensis	LAP Literature Data	Ukraine
Botamojnak	Botamojnak	77.3	42.95	9.9	8.9	Asia	Carnivora	Felidae	Styriofelis	turnauensis	LAP Literature Data	Kazakhstan
Botamojnak	Botamojnak	77.3	42.95	9.9	8.9	Asia	Carnivora	Percrocutidae	Percrocuta	indet.	LAP Literature Data	Kazakhstan
Botamojnak	Botamojnak	77.3	42.95	9.9	8.9	Asia	Carnivora	Mustelidae	Plesiogulo	crassa	LAP Literature Data	Kazakhstan
Botamojnak	Botamojnak	77.3	42.95	9.9	8.9	Asia	Perissodactyla	Equidae	Hippotherium	primigenium	LAP Literature Data	Kazakhstan
Botamojnak	Botamojnak	77.3	42.95	9.9	8.9	Asia	Artiodactyla	Bovidae	Tragoportax	frolovi	LAP Literature Data	Kazakhstan
Botamojnak	Botamojnak	77.3	42.95	9.9	8.9	Asia	Artiodactyla	Cervidae	Indet.	indet.	LAP Literature Data	Kazakhstan
Botamojnak	Botamojnak	77.3	42.95	9.9	8.9	Asia	Artiodactyla	Bovidae	Miotragocerus	indet.	LAP Literature Data	Kazakhstan
Botamojnak	Botamojnak	77.3	42.95	9.9	8.9	Asia	Perissodactyla	Rhinocerotidae	Indet.	indet.	LAP Literature Data	Kazakhstan
Botamojnak	Botamojnak	77.3	42.95	9.9	8.9	Asia	Artiodactyla	Cervidae	Lagomeryx	satensis	LAP Literature Data	Kazakhstan
Botamojnak	Botamojnak	77.3	42.95	9.9	8.9	Asia	Perissodactyla	Rhinocerotidae	Stephanorhinus	kurmetiensis	LAP Literature Data	Kazakhstan
Botamojnak	Botamojnak	77.3	42.95	9.9	8.9	Asia	Perissodactyla	Rhinocerotidae	Chilotherium	anderssoni	LAP Literature Data	Kazakhstan
Botamojnak	Botamojnak	77.3	42.95	9.9	8.9	Asia	Artiodactyla	Bovidae	Gazella	sp.	LAP Literature Data	Kazakhstan
Botamojnak	Botamojnak	77.3	42.95	9.9	8.9	Asia	Carnivora	Hyaenidae	Hyaenictitherium	wongii	LAP Literature Data	Kazakhstan
Boxgrove	Boxgrove	-0.712222222	50.8575	0.781	0.478	Europe	Perissodactyla	Rhinocerotidae	Stephanorhinus	megarhinus	LAP Literature Data	United Kingdom
Boxgrove	Boxgrove	-0.712222222	50.8575	0.781	0.478	Europe	Proboscidea	Elephantidae	Indet.	indet.	LAP Literature Data	United Kingdom
Boxgrove	Boxgrove	-0.712222222	50.8575	0.781	0.478	Europe	Carnivora	Mustelidae	Meles	indet.	LAP Literature Data	United Kingdom
Boxgrove	Boxgrove	-0.712222222	50.8575	0.781	0.478	Europe	Artiodactyla	Cervidae	Cervus	elaphus	LAP Literature Data	United Kingdom
Boxgrove	Boxgrove	-0.712222222	50.8575	0.781	0.478	Europe	Carnivora	Canidae	Canis	mosbachensis	LAP Literature Data	United Kingdom
Boxgrove	Boxgrove	-0.712222222	50.8575	0.781	0.478	Europe	Carnivora	Mustelidae	Mustela	nivalis	LAP Literature Data	United Kingdom
Boxgrove	Boxgrove	-0.712222222	50.8575	0.781	0.478	Europe	Artiodactyla	Cervidae	Capreolus	capreolus	LAP Literature Data	United Kingdom
Boxgrove	Boxgrove	-0.712222222	50.8575	0.781	0.478	Europe	Artiodactyla	Suidae	Sus	scrofa	LAP Literature Data	United Kingdom
Boxgrove	Boxgrove	-0.712222222	50.8575	0.781	0.478	Europe	Carnivora	Ursidae	Ursus	deningeri	LAP Literature Data	United Kingdom
Boxgrove	Boxgrove	-0.712222222	50.8575	0.781	0.478	Europe	Carnivora	Felidae	Panthera	leo	LAP Literature Data	United Kingdom
Boxgrove	Boxgrove	-0.712222222	50.8575	0.781	0.478	Europe	Carnivora	Mustelidae	Mustela	erminea	LAP Literature Data	United Kingdom
Boxgrove	Boxgrove	-0.712222222	50.8575	0.781	0.478	Europe	Perissodactyla	Equidae	Equus	ferus	LAP Literature Data	United Kingdom
Boxgrove	Boxgrove	-0.712222222	50.8575	0.781	0.478	Europe	Carnivora	Felidae	Felis	silvestris	LAP Literature Data	United Kingdom
Boxgrove	Boxgrove	-0.712222222	50.8575	0.781	0.478	Europe	Perissodactyla	Rhinocerotidae	Stephanorhinus	hundsheimensis	LAP Literature Data	United Kingdom
Boxgrove	Boxgrove	-0.712222222	50.8575	0.781	0.478	Europe	Artiodactyla	Bovidae	Bison	schoetensacki	LAP Literature Data	United Kingdom
Boxgrove	Boxgrove	-0.712222222	50.8575	0.781	0.478	Europe	Artiodactyla	Cervidae	Megaloceros	dawkinsi	LAP Literature Data	United Kingdom
Boxgrove	Boxgrove	-0.712222222	50.8575	0.781	0.478	Europe	Primates	Hominidae	Homo	heidelbergensis	LAP Literature Data	United Kingdom
Boxgrove	Boxgrove	-0.712222222	50.8575	0.781	0.478	Europe	Artiodactyla	Cervidae	Dama	indet.	LAP Literature Data	United Kingdom
Boxgrove	Boxgrove	-0.712222222	50.8575	0.781	0.478	Europe	Carnivora	Mustelidae	Mustela	lutreola	LAP Literature Data	United Kingdom
Boxgrove	Boxgrove	-0.712222222	50.8575	0.781	0.478	Europe	Carnivora	Hyaenidae	Crocuta	crocuta	LAP Literature Data	United Kingdom
Bozarmut	Bozarmut	28.19222222	37.31638889	5.3	5	Asia	Perissodactyla	Equidae	Hipparion	indet.	LAP Literature Data	Turkey
Boz-Dag	Boz-Dag	46.4	41	1.945	0.781	Europe	Proboscidea	Elephantidae	Mammuthus	meridionalis	LAP Literature Data	Azerbaijan
Boz-Dag	Boz-Dag	46.4	41	1.945	0.781	Europe	Proboscidea	Elephantidae	Elephas	planifrons	LAP Literature Data	Azerbaijan
Bozoglu	Bozoglu	32.935	40.77833333	5.3	5	Asia	Proboscidea	Indet.	Indet.	indet.	LAP Literature Data	Turkey
Brisighella	Brisighella	11.6	44.5	7.1	5.3	Europe	Primates	Cercopithecidae	Mesopithecus	pentelicus	LAP Literature Data	Italy
Brisighella	Brisighella	11.6	44.5	7.1	5.3	Europe	Perissodactyla	Rhinocerotidae	Stephanorhinus	megarhinus	LAP Literature Data	Italy
Brisighella	Brisighella	11.6	44.5	7.1	5.3	Europe	Carnivora	Mustelidae	Mellivora	benfieldi	LAP Literature Data	Italy
Brisighella	Brisighella	11.6	44.5	7.1	5.3	Europe	Carnivora	Hyaenidae	Plioviverrops	faventinus	LAP Literature Data	Italy
Brisighella	Brisighella	11.6	44.5	7.1	5.3	Europe	Artiodactyla	Bovidae	Oioceros	occidentalis	LAP Literature Data	Italy
Brisighella	Brisighella	11.6	44.5	7.1	5.3	Europe	Artiodactyla	Suidae	Propotamochoerus	indet.	LAP Literature Data	Italy
Brisighella	Brisighella	11.6	44.5	7.1	5.3	Europe	Proboscidea	Gomphotheriidae	Indet.	indet.	LAP Literature Data	Italy
Brisighella	Brisighella	11.6	44.5	7.1	5.3	Europe	Artiodactyla	Cervidae	Procapreolus	indet.	LAP Literature Data	Italy
Brisighella	Brisighella	11.6	44.5	7.1	5.3	Europe	Artiodactyla	Cervidae	Indet.	indet.	LAP Literature Data	Italy
Brisighella	Brisighella	11.6	44.5	7.1	5.3	Europe	Artiodactyla	Bovidae	Parabos	indet.	LAP Literature Data	Italy
Brisighella	Brisighella	11.6	44.5	7.1	5.3	Europe	Perissodactyla	Equidae	Indet.	indet.	LAP Literature Data	Italy
Brisighella	Brisighella	11.6	44.5	7.1	5.3	Europe	Carnivora	Canidae	Eucyon	monticinensis	LAP Literature Data	Italy
Brisighella	Brisighella	11.6	44.5	7.1	5.3	Europe	Carnivora	Felidae	Felis	sp.	LAP Literature Data	Italy
Brisighella	Brisighella	11.6	44.5	7.1	5.3	Europe	Carnivora	Hyaenidae	Lycyaena	sp.	LAP Literature Data	Italy
Brisighella	Brisighella	11.6	44.5	7.1	5.3	Europe	Artiodactyla	Indet.	Indet.	indet.	LAP Literature Data	Italy
Brisighella	Brisighella	11.6	44.5	7.1	5.3	Europe	Artiodactyla	Bovidae	Indet.	indet.	LAP Literature Data	Italy
Brunei 1	Brunei 1	114.7525	4.543888889	1.9	0.0117	Asia	Proboscidea	Elephantidae	Elephas	namadicus	LAP Literature Data	Brunei
Brunei 1	Brunei 1	114.7525	4.543888889	1.9	0.0117	Asia	Proboscidea	Elephantidae	Stegolophodon	lydekkeri	LAP Literature Data	Brunei
Brunei 2	Brunei 2	114.75	4.543888889	1.9	0.0117	Asia	Proboscidea	Elephantidae	Elephas	maximus	LAP Literature Data	Brunei
Bucine	Bucine	11.61583333	43.4775	1.9	0.0117	Europe	Perissodactyla	Rhinocerotidae	Stephanorhinus	indet.	LAP Literature Data	Italy
Bucine	Bucine	11.61583333	43.4775	1.9	0.0117	Europe	Artiodactyla	Cervidae	Cervus	elaphus	LAP Literature Data	Italy
Bucine	Bucine	11.61583333	43.4775	1.9	0.0117	Europe	Artiodactyla	Cervidae	Megaloceros	indet.	LAP Literature Data	Italy
Bucine	Bucine	11.61583333	43.4775	1.9	0.0117	Europe	Carnivora	Canidae	Canis	lupus	LAP Literature Data	Italy
Bucine	Bucine	11.61583333	43.4775	1.9	0.0117	Europe	Artiodactyla	Bovidae	Bison	priscus	LAP Literature Data	Italy
Bucine	Bucine	11.61583333	43.4775	1.9	0.0117	Europe	Artiodactyla	Cervidae	Capreolus	capreolus	LAP Literature Data	Italy
Bucine	Bucine	11.61583333	43.4775	1.9	0.0117	Europe	Artiodactyla	Cervidae	Dama	dama	LAP Literature Data	Italy
Bucine	Bucine	11.61583333	43.4775	1.9	0.0117	Europe	Artiodactyla	Bovidae	Bos	primigenius	LAP Literature Data	Italy
Bucine	Bucine	11.61583333	43.4775	1.9	0.0117	Europe	Artiodactyla	Suidae	Sus	scrofa	LAP Literature Data	Italy
Bucine	Bucine	11.61583333	43.4775	1.9	0.0117	Europe	Carnivora	Ursidae	Ursus	arctos	LAP Literature Data	Italy
Bucine	Bucine	11.61583333	43.4775	1.9	0.0117	Europe	Perissodactyla	Equidae	Equus	suessenbornensis	LAP Literature Data	Italy
Bucine	Bucine	11.61583333	43.4775	1.9	0.0117	Europe	Proboscidea	Elephantidae	Elephas	antiquus	LAP Literature Data	Italy
Bucine	Bucine	11.61583333	43.4775	1.9	0.0117	Europe	Carnivora	Hyaenidae	Crocuta	crocuta	LAP Literature Data	Italy
Buia-Dandiero	Buia-Dandiero	39.83333333	14.83333333	1.072	0.781	Africa	Artiodactyla	Bovidae	Hippotragus	gigas	LAP Literature Data	Eritrea
Buia-Dandiero	Buia-Dandiero	39.83333333	14.83333333	1.072	0.781	Africa	Primates	Cercopithecidae	Theropithecus	oswaldi	LAP Literature Data	Eritrea
Buia-Dandiero	Buia-Dandiero	39.83333333	14.83333333	1.072	0.781	Africa	Artiodactyla	Bovidae	Gazella	indet.	LAP Literature Data	Eritrea
Buia-Dandiero	Buia-Dandiero	39.83333333	14.83333333	1.072	0.781	Africa	Artiodactyla	Hippopotamidae	Hexaprotodon	indet.	LAP Literature Data	Eritrea
Buia-Dandiero	Buia-Dandiero	39.83333333	14.83333333	1.072	0.781	Africa	Artiodactyla	Bovidae	Indet.	indet.	LAP Literature Data	Eritrea
Buia-Dandiero	Buia-Dandiero	39.83333333	14.83333333	1.072	0.781	Africa	Artiodactyla	Giraffidae	Giraffa	jumae	LAP Literature Data	Eritrea
Buia-Dandiero	Buia-Dandiero	39.83333333	14.83333333	1.072	0.781	Africa	Primates	Hominidae	Homo	erectus	LAP Literature Data	Eritrea
Buia-Dandiero	Buia-Dandiero	39.83333333	14.83333333	1.072	0.781	Africa	Proboscidea	Elephantidae	Elephas	recki	LAP Literature Data	Eritrea
Buia-Dandiero	Buia-Dandiero	39.83333333	14.83333333	1.072	0.781	Africa	Perissodactyla	Rhinocerotidae	Ceratotherium	simum	LAP Literature Data	Eritrea
Buia-Dandiero	Buia-Dandiero	39.83333333	14.83333333	1.072	0.781	Africa	Perissodactyla	Equidae	Equus	grevyi	LAP Literature Data	Eritrea
Buia-Dandiero	Buia-Dandiero	39.83333333	14.83333333	1.072	0.781	Africa	Artiodactyla	Hippopotamidae	Hippopotamus	gorgops	LAP Literature Data	Eritrea
Buia-Dandiero	Buia-Dandiero	39.83333333	14.83333333	1.072	0.781	Africa	Artiodactyla	Suidae	Kolpochoerus	olduvaiensis	LAP Literature Data	Eritrea
Buia-Dandiero	Buia-Dandiero	39.83333333	14.83333333	1.072	0.781	Africa	Artiodactyla	Suidae	Kolpochoerus	majus	LAP Literature Data	Eritrea
Buia-Dandiero	Buia-Dandiero	39.83333333	14.83333333	1.072	0.781	Africa	Artiodactyla	Bovidae	Tragelaphus	spekei	LAP Literature Data	Eritrea
Buia-Dandiero	Buia-Dandiero	39.83333333	14.83333333	1.072	0.781	Africa	Artiodactyla	Bovidae	Pelorovis	oldowayensis	LAP Literature Data	Eritrea
Buia-Dandiero	Buia-Dandiero	39.83333333	14.83333333	1.072	0.781	Africa	Artiodactyla	Bovidae	Kobus	ellipsiprymnus	LAP Literature Data	Eritrea
Buia-Dandiero	Buia-Dandiero	39.83333333	14.83333333	1.072	0.781	Africa	Artiodactyla	Suidae	Metridiochoerus	modestus	LAP Literature Data	Eritrea
Buia-Dandiero	Buia-Dandiero	39.83333333	14.83333333	1.072	0.781	Africa	Carnivora	Hyaenidae	Crocuta	crocuta	LAP Literature Data	Eritrea
Buján	Buján	-7.75	42.91638889	1.9	0.0117	Europe	Proboscidea	Elephantidae	Mammuthus	primigenius	LAP Literature Data	Spain
Bukuran	Bukuran	110.8527778	-7.459722222	1.9	0.0117	Asia	Proboscidea	Stegodontidae	Stegodon	elephantoides	LAP Literature Data	Indonesia
Bukuran	Bukuran	110.8527778	-7.459722222	1.9	0.0117	Asia	Proboscidea	Stegodontidae	Stegodon	trigonocephalus	LAP Literature Data	Indonesia
Bukuran	Bukuran	110.8527778	-7.459722222	1.9	0.0117	Asia	Artiodactyla	Hippopotamidae	Hexaprotodon	sivalensis	LAP Literature Data	Indonesia
Bukuran	Bukuran	110.8527778	-7.459722222	1.9	0.0117	Asia	Artiodactyla	Cervidae	Axis	lydekkeri	LAP Literature Data	Indonesia
Bukuran	Bukuran	110.8527778	-7.459722222	1.9	0.0117	Asia	Artiodactyla	Suidae	Sus	brachygnathus	LAP Literature Data	Indonesia
Bukuran	Bukuran	110.8527778	-7.459722222	1.9	0.0117	Asia	Artiodactyla	Cervidae	Cervus	timorensis	LAP Literature Data	Indonesia
Bunker de Valdecebro	Bunker de Valdecebro	-1.05	40.35	7.1	5.3	Europe	Perissodactyla	Equidae	Hippotherium	primigenium	LAP Literature Data	Spain
Bunker de Valdecebro	Bunker de Valdecebro	-1.05	40.35	7.1	5.3	Europe	Perissodactyla	Equidae	Hipparion	gromovae	LAP Literature Data	Spain
Bura Hasuma	Bura Hasuma	36	3	1.9	1.55	Africa	Carnivora	Viverridae	Pseudocivetta	ingens	LAP Literature Data	Kenya
Bura Hasuma	Bura Hasuma	36	3	1.9	1.55	Africa	Carnivora	Felidae	Homotherium	indet.	LAP Literature Data	Kenya
Bura Hasuma	Bura Hasuma	36	3	1.9	1.55	Africa	Perissodactyla	Rhinocerotidae	Diceros	bicornis	LAP Literature Data	Kenya
Bura Hasuma	Bura Hasuma	36	3	1.9	1.55	Africa	Artiodactyla	Giraffidae	Giraffa	stillei	LAP Literature Data	Kenya
Bura Hasuma	Bura Hasuma	36	3	1.9	1.55	Africa	Artiodactyla	Bovidae	Gazella	janenschi	LAP Literature Data	Kenya
Bura Hasuma	Bura Hasuma	36	3	1.9	1.55	Africa	Primates	Cercopithecidae	Parapapio	indet.	LAP Literature Data	Kenya
Bura Hasuma	Bura Hasuma	36	3	1.9	1.55	Africa	Artiodactyla	Bovidae	Oryx	indet.	LAP Literature Data	Kenya
Bura Hasuma	Bura Hasuma	36	3	1.9	1.55	Africa	Proboscidea	Deinotheriidae	Deinotherium	bozasi	LAP Literature Data	Kenya
Bura Hasuma	Bura Hasuma	36	3	1.9	1.55	Africa	Artiodactyla	Giraffidae	Giraffa	indet.	LAP Literature Data	Kenya
Bura Hasuma	Bura Hasuma	36	3	1.9	1.55	Africa	Artiodactyla	Bovidae	Aepyceros	indet.	LAP Literature Data	Kenya
Bura Hasuma	Bura Hasuma	36	3	1.9	1.55	Africa	Primates	Hominidae	Homo	erectus	LAP Literature Data	Kenya
Bura Hasuma	Bura Hasuma	36	3	1.9	1.55	Africa	Proboscidea	Elephantidae	Elephas	recki	LAP Literature Data	Kenya
Bura Hasuma	Bura Hasuma	36	3	1.9	1.55	Africa	Perissodactyla	Rhinocerotidae	Ceratotherium	simum	LAP Literature Data	Kenya
Bura Hasuma	Bura Hasuma	36	3	1.9	1.55	Africa	Artiodactyla	Bovidae	Pelorovis	oldowayensis	LAP Literature Data	Kenya
Bura Hasuma	Bura Hasuma	36	3	1.9	1.55	Africa	Artiodactyla	Bovidae	Hippotragus	gigas	LAP Literature Data	Kenya
Bura Hasuma	Bura Hasuma	36	3	1.9	1.55	Africa	Artiodactyla	Giraffidae	Sivatherium	maurusium	LAP Literature Data	Kenya
Bura Hasuma	Bura Hasuma	36	3	1.9	1.55	Africa	Primates	Hominidae	Australopithecus	boisei	LAP Literature Data	Kenya
Bura Hasuma	Bura Hasuma	36	3	1.9	1.55	Africa	Artiodactyla	Suidae	Notochoerus	scotti	LAP Literature Data	Kenya
Bura Hasuma	Bura Hasuma	36	3	1.9	1.55	Africa	Artiodactyla	Suidae	Metridiochoerus	andrewsi	LAP Literature Data	Kenya
Bura Hasuma	Bura Hasuma	36	3	1.9	1.55	Africa	Artiodactyla	Bovidae	Kobus	sigmoidalis	LAP Literature Data	Kenya
Bura Hasuma	Bura Hasuma	36	3	1.9	1.55	Africa	Artiodactyla	Bovidae	Antidorcas	recki	LAP Literature Data	Kenya
Bura Hasuma	Bura Hasuma	36	3	1.9	1.55	Africa	Artiodactyla	Bovidae	Menelikia	lyrocera	LAP Literature Data	Kenya
Bura Hasuma	Bura Hasuma	36	3	1.9	1.55	Africa	Primates	Cercopithecidae	Theropithecus	oswaldi	LAP Literature Data	Kenya
Bura Hasuma	Bura Hasuma	36	3	1.9	1.55	Africa	Primates	Hominidae	Homo	habilis	LAP Literature Data	Kenya
Bura Hasuma	Bura Hasuma	36	3	1.9	1.55	Africa	Perissodactyla	Equidae	Hipparion	ethiopicum	LAP Literature Data	Kenya
Bura Hasuma	Bura Hasuma	36	3	1.9	1.55	Africa	Artiodactyla	Bovidae	Tragelaphus	strepsiceros	LAP Literature Data	Kenya
Bura Hasuma	Bura Hasuma	36	3	1.9	1.55	Africa	Artiodactyla	Bovidae	Aepyceros	melampus	LAP Literature Data	Kenya
Bura Hasuma	Bura Hasuma	36	3	1.9	1.55	Africa	Artiodactyla	Bovidae	Gazella	praethomsoni	LAP Literature Data	Kenya
Bura Hasuma	Bura Hasuma	36	3	1.9	1.55	Africa	Artiodactyla	Suidae	Metridiochoerus	hopwoodi	LAP Literature Data	Kenya
Bura Hasuma	Bura Hasuma	36	3	1.9	1.55	Africa	Artiodactyla	Suidae	Metridiochoerus	compactus	LAP Literature Data	Kenya
Bura Hasuma	Bura Hasuma	36	3	1.9	1.55	Africa	Artiodactyla	Bovidae	Kobus	kob	LAP Literature Data	Kenya
Bura Hasuma	Bura Hasuma	36	3	1.9	1.55	Africa	Artiodactyla	Bovidae	Kobus	leche	LAP Literature Data	Kenya
Bura Hasuma	Bura Hasuma	36	3	1.9	1.55	Africa	Artiodactyla	Bovidae	Connochaetes	gentryi	LAP Literature Data	Kenya
Bura Hasuma	Bura Hasuma	36	3	1.9	1.55	Africa	Artiodactyla	Bovidae	Pelorovis	turkanensis	LAP Literature Data	Kenya
Bura Hasuma	Bura Hasuma	36	3	1.9	1.55	Africa	Artiodactyla	Bovidae	Parmularius	angusticornis	LAP Literature Data	Kenya
Bura Hasuma	Bura Hasuma	36	3	1.9	1.55	Africa	Primates	Cercopithecidae	Colobus	indet.	LAP Literature Data	Kenya
Bura Hasuma	Bura Hasuma	36	3	1.9	1.55	Africa	Artiodactyla	Bovidae	Cephalophus	indet.	LAP Literature Data	Kenya
Bura Hasuma	Bura Hasuma	36	3	1.9	1.55	Africa	Primates	Cercopithecidae	Rhinocolobus	turkanensis	LAP Literature Data	Kenya
Bura Hasuma	Bura Hasuma	36	3	1.9	1.55	Africa	Artiodactyla	Bovidae	Kobus	ancystrocera	LAP Literature Data	Kenya
Bura Hasuma	Bura Hasuma	36	3	1.9	1.55	Africa	Artiodactyla	Suidae	Kolpochoerus	heseloni	LAP Literature Data	Kenya
Bura Hasuma	Bura Hasuma	36	3	1.9	1.55	Africa	Artiodactyla	Bovidae	Beatragus	antiquus	LAP Literature Data	Kenya
Bura Hasuma	Bura Hasuma	36	3	1.9	1.55	Africa	Primates	Cercopithecidae	Cercocebus	indet.	LAP Literature Data	Kenya
Bura Hasuma	Bura Hasuma	36	3	1.9	1.55	Africa	Artiodactyla	Bovidae	Megalotragus	isaaci	LAP Literature Data	Kenya
Bura Hasuma	Bura Hasuma	36	3	1.9	1.55	Africa	Perissodactyla	Equidae	Equus	koobiforensis	LAP Literature Data	Kenya
Bura Hasuma	Bura Hasuma	36	3	1.9	1.55	Africa	Artiodactyla	Giraffidae	Giraffa	pygmaea	LAP Literature Data	Kenya
Bura Hasuma	Bura Hasuma	36	3	1.9	1.55	Africa	Primates	Cercopithecidae	Cercopithecoides	williamsi	LAP Literature Data	Kenya
Bura Hasuma	Bura Hasuma	36	3	1.9	1.55	Africa	Carnivora	Viverridae	Herpestes	indet.	LAP Literature Data	Kenya
Bura Hasuma	Bura Hasuma	36	3	1.9	1.55	Africa	Carnivora	Hyaenidae	Crocuta	ultra	LAP Literature Data	Kenya
Bura Hasuma	Bura Hasuma	36	3	1.9	1.55	Africa	Artiodactyla	Bovidae	Damaliscus	eppsi	LAP Literature Data	Kenya
Bura Hasuma	Bura Hasuma	36	3	1.9	1.55	Africa	Carnivora	Felidae	Dinofelis	aronoki	LAP Literature Data	Kenya
Bura Hasuma	Bura Hasuma	36	3	1.9	1.55	Africa	Artiodactyla	Hippopotamidae	Hexaprotodon	aethiopicus	LAP Literature Data	Kenya
Bura Hasuma	Bura Hasuma	36	3	1.9	1.55	Africa	Perissodactyla	Equidae	Equus	indet.	LAP Literature Data	Kenya
Burunkaya mevkii	Burunkaya mevkii	34.19666667	38.30527778	9.9	7.1	Asia	Perissodactyla	Equidae	Hipparion	indet.	LAP Literature Data	Turkey
Butarque	Butarque	-3.616666667	37.21666667	1.9	0.0117	Europe	Proboscidea	Elephantidae	Mammuthus	primigenius	LAP Literature Data	Spain
Buzhor 1	Buzhor 1	28.16	46.56	9.9	8.9	Europe	Carnivora	Felidae	Styriofelis	turnauensis	LAP Literature Data	Romania
Buzhor 1	Buzhor 1	28.16	46.56	9.9	8.9	Europe	Carnivora	Mephitidae	Mesomephitis	medius	LAP Literature Data	Romania
Buzhor 1	Buzhor 1	28.16	46.56	9.9	8.9	Europe	Perissodactyla	Rhinocerotidae	Alicornops	simorrensis	LAP Literature Data	Romania
Buzhor 1	Buzhor 1	28.16	46.56	9.9	8.9	Europe	Perissodactyla	Rhinocerotidae	Aceratherium	incisivum	LAP Literature Data	Romania
Buzhor 1	Buzhor 1	28.16	46.56	9.9	8.9	Europe	Perissodactyla	Equidae	Hippotherium	primigenium	LAP Literature Data	Romania
Buzhor 1	Buzhor 1	28.16	46.56	9.9	8.9	Europe	Carnivora	Felidae	Pseudaelurus	indet.	LAP Literature Data	Romania
Buzhor 1	Buzhor 1	28.16	46.56	9.9	8.9	Europe	Carnivora	Percrocutidae	Dinocrocuta	robusta	LAP Literature Data	Romania
Buzhor 1	Buzhor 1	28.16	46.56	9.9	8.9	Europe	Carnivora	Felidae	Machairodus	laskarevi	LAP Literature Data	Romania
Buzhor 1	Buzhor 1	28.16	46.56	9.9	8.9	Europe	Carnivora	Mustelidae	Plesiogulo	brachygnathus	LAP Literature Data	Romania
Buzhor 1	Buzhor 1	28.16	46.56	9.9	8.9	Europe	Artiodactyla	Cervidae	Procervulus	flerovi	LAP Literature Data	Romania
Buzhor 1	Buzhor 1	28.16	46.56	9.9	8.9	Europe	Artiodactyla	Cervidae	Euprox	furcatus	LAP Literature Data	Romania
Buzhor 1	Buzhor 1	28.16	46.56	9.9	8.9	Europe	Artiodactyla	Bovidae	Miotragocerus	pannoniae	LAP Literature Data	Romania
Buzhor 1	Buzhor 1	28.16	46.56	9.9	8.9	Europe	Carnivora	Mustelidae	Eomellivora	piveteaui	LAP Literature Data	Romania
Buzhor 1	Buzhor 1	28.16	46.56	9.9	8.9	Europe	Carnivora	Hyaenidae	Thalassictis	montadai	LAP Literature Data	Romania
Buzhor 1	Buzhor 1	28.16	46.56	9.9	8.9	Europe	Perissodactyla	Equidae	Hipparion	sarmaticum	LAP Literature Data	Romania
Calorie	Calorie	16.01666667	39.61666667	1.9	0.0117	Europe	Artiodactyla	Hippopotamidae	Hippopotamus	amphibius	LAP Literature Data	Italy
Calorie	Calorie	16.01666667	39.61666667	1.9	0.0117	Europe	Perissodactyla	Rhinocerotidae	Stephanorhinus	hundsheimensis	LAP Literature Data	Italy
Calorie	Calorie	16.01666667	39.61666667	1.9	0.0117	Europe	Perissodactyla	Equidae	Equus	antiquus	LAP Literature Data	Italy
Çalta 1	Çalta 1	32.56666667	40.24972222	8.9	7.1	Asia	Perissodactyla	Rhinocerotidae	Chilotherium	habereri	LAP Literature Data	Turkey
Çalta 2	Çalta 2	32.54416667	40.23916667	5	3.55	Asia	Artiodactyla	Bovidae	Gazellospira	indet.	LAP Literature Data	Turkey
Çalta 2	Çalta 2	32.54416667	40.23916667	5	3.55	Asia	Carnivora	Felidae	Amphimachairodus	giganteus	LAP Literature Data	Turkey
Çalta 2	Çalta 2	32.54416667	40.23916667	5	3.55	Asia	Perissodactyla	Rhinocerotidae	Stephanorhinus	megarhinus	LAP Literature Data	Turkey
Çalta 2	Çalta 2	32.54416667	40.23916667	5	3.55	Asia	Artiodactyla	Bovidae	Indet.	indet.	LAP Literature Data	Turkey
Çalta 2	Çalta 2	32.54416667	40.23916667	5	3.55	Asia	Artiodactyla	Bovidae	Indet.	indet.	LAP Literature Data	Turkey
Çalta 2	Çalta 2	32.54416667	40.23916667	5	3.55	Asia	Carnivora	Felidae	Lynx	issiodorensis	LAP Literature Data	Turkey
Çalta 2	Çalta 2	32.54416667	40.23916667	5	3.55	Asia	Carnivora	Hyaenidae	Chasmaporthetes	lunensis	LAP Literature Data	Turkey
Çalta 2	Çalta 2	32.54416667	40.23916667	5	3.55	Asia	Artiodactyla	Suidae	Sus	arvernensis	LAP Literature Data	Turkey
Çalta 2	Çalta 2	32.54416667	40.23916667	5	3.55	Asia	Carnivora	Canidae	Nyctereutes	donnezani	LAP Literature Data	Turkey
Çalta 2	Çalta 2	32.54416667	40.23916667	5	3.55	Asia	Artiodactyla	Cervidae	Cervus	perrieri	LAP Literature Data	Turkey
Çalta 2	Çalta 2	32.54416667	40.23916667	5	3.55	Asia	Carnivora	Canidae	Vulpes	galaticus	LAP Literature Data	Turkey
Çalta 2	Çalta 2	32.54416667	40.23916667	5	3.55	Asia	Perissodactyla	Equidae	Plesiohipparion	sp.	LAP Literature Data	Turkey
Çalta 2	Çalta 2	32.54416667	40.23916667	5	3.55	Asia	Perissodactyla	Equidae	Hipparion	heintzi	LAP Literature Data	Turkey
Çalta 2	Çalta 2	32.54416667	40.23916667	5	3.55	Asia	Artiodactyla	Bovidae	Gazella	emilii	LAP Literature Data	Turkey
Çalta 2	Çalta 2	32.54416667	40.23916667	5	3.55	Asia	Artiodactyla	Bovidae	Tchaltacerus	longicornis	LAP Literature Data	Turkey
Çalta 2	Çalta 2	32.54416667	40.23916667	5	3.55	Asia	Artiodactyla	Giraffidae	Giraffa	jumae	LAP Literature Data	Turkey
Camlikepeztepe	Camlikepeztepe	34.18833333	38.31416667	9.9	7.1	Asia	Perissodactyla	Equidae	Hipparion	indet.	LAP Literature Data	Turkey
Campagna Romana	Campagna Romana	12.49416667	41.89027778	0.374	0.13	Europe	Carnivora	Canidae	Canis	lupus	LAP Literature Data	Italy
Campagna Romana	Campagna Romana	12.49416667	41.89027778	0.374	0.13	Europe	Artiodactyla	Cervidae	Megaloceros	giganteus	LAP Literature Data	Italy
Campagna Romana	Campagna Romana	12.49416667	41.89027778	0.374	0.13	Europe	Artiodactyla	Cervidae	Dama	dama	LAP Literature Data	Italy
Campagna Romana	Campagna Romana	12.49416667	41.89027778	0.374	0.13	Europe	Artiodactyla	Bovidae	Bos	primigenius	LAP Literature Data	Italy
Campagna Romana	Campagna Romana	12.49416667	41.89027778	0.374	0.13	Europe	Carnivora	Ursidae	Ursus	spelaeus	LAP Literature Data	Italy
Campagna Romana	Campagna Romana	12.49416667	41.89027778	0.374	0.13	Europe	Proboscidea	Elephantidae	Elephas	antiquus	LAP Literature Data	Italy
Campagna Romana	Campagna Romana	12.49416667	41.89027778	0.374	0.13	Europe	Artiodactyla	Cervidae	Dama	clactoniana	LAP Literature Data	Italy
Campo del Merlo	Campo del Merlo	12.35	41.96666667	1.9	0.0117	Europe	Proboscidea	Elephantidae	Mammuthus	meridionalis	LAP Literature Data	Italy
Can Casablanques	Can Casablanques	1.970833333	41.55444444	9.9	8.9	Europe	Perissodactyla	Rhinocerotidae	Aceratherium	incisivum	LAP Literature Data	Spain
Can Llobateres 2	Can Llobateres 2	2.107222222	41.54861111	9.647	9.5365	Europe	Primates	Hominidae	Hispanopithecus	laietanus	LAP Literature Data	Spain
Can Llobateres I	Can Llobateres I	2.140833333	41.53194444	9.786	9.721	Europe	Carnivora	Amphicyonidae	Amphicyon	major	LAP Literature Data	Spain
Can Llobateres I	Can Llobateres I	2.140833333	41.53194444	9.786	9.721	Europe	Carnivora	Barbourofelidae	Albanosmilus	jourdani	LAP Literature Data	Spain
Can Llobateres I	Can Llobateres I	2.140833333	41.53194444	9.786	9.721	Europe	Carnivora	Mustelidae	Taxodon	sansaniensis	LAP Literature Data	Spain
Can Llobateres I	Can Llobateres I	2.140833333	41.53194444	9.786	9.721	Europe	Carnivora	Mustelidae	Trocharion	albanense	LAP Literature Data	Spain
Can Llobateres I	Can Llobateres I	2.140833333	41.53194444	9.786	9.721	Europe	Carnivora	Mustelidae	Plesiogulo	indet.	LAP Literature Data	Spain
Can Llobateres I	Can Llobateres I	2.140833333	41.53194444	9.786	9.721	Europe	Carnivora	Mustelidae	Martes	munki	LAP Literature Data	Spain
Can Llobateres I	Can Llobateres I	2.140833333	41.53194444	9.786	9.721	Europe	Carnivora	Ursidae	Ursavus	primaevus	LAP Literature Data	Spain
Can Llobateres I	Can Llobateres I	2.140833333	41.53194444	9.786	9.721	Europe	Carnivora	Hyaenidae	Protictitherium	crassum	LAP Literature Data	Spain
Can Llobateres I	Can Llobateres I	2.140833333	41.53194444	9.786	9.721	Europe	Carnivora	Hyaenidae	Protictitherium	gaillardi	LAP Literature Data	Spain
Can Llobateres I	Can Llobateres I	2.140833333	41.53194444	9.786	9.721	Europe	Carnivora	Ursidae	Ursavus	brevirhinus	LAP Literature Data	Spain
Can Llobateres I	Can Llobateres I	2.140833333	41.53194444	9.786	9.721	Europe	Carnivora	Felidae	Machairodus	aphanistus	LAP Literature Data	Spain
Can Llobateres I	Can Llobateres I	2.140833333	41.53194444	9.786	9.721	Europe	Carnivora	Amphicyonidae	Thaumastocyon	dirus	LAP Literature Data	Spain
Can Llobateres I	Can Llobateres I	2.140833333	41.53194444	9.786	9.721	Europe	Carnivora	Amphicyonidae	Agnotherium	antiquus	LAP Literature Data	Spain
Can Llobateres I	Can Llobateres I	2.140833333	41.53194444	9.786	9.721	Europe	Carnivora	Ursidae	Indarctos	vireti	LAP Literature Data	Spain
Can Llobateres I	Can Llobateres I	2.140833333	41.53194444	9.786	9.721	Europe	Carnivora	Ailuridae	Protursus	simpsoni	LAP Literature Data	Spain
Can Llobateres I	Can Llobateres I	2.140833333	41.53194444	9.786	9.721	Europe	Carnivora	Amphicyonidae	Pseudarctos	indet.	LAP Literature Data	Spain
Can Llobateres I	Can Llobateres I	2.140833333	41.53194444	9.786	9.721	Europe	Carnivora	Mustelidae	Ischyrictis	petteri	LAP Literature Data	Spain
Can Llobateres I	Can Llobateres I	2.140833333	41.53194444	9.786	9.721	Europe	Carnivora	Mustelidae	Sabadellictis	crusafonti	LAP Literature Data	Spain
Can Llobateres I	Can Llobateres I	2.140833333	41.53194444	9.786	9.721	Europe	Carnivora	Mephitidae	Promephitis	pristinidens	LAP Literature Data	Spain
Can Llobateres I	Can Llobateres I	2.140833333	41.53194444	9.786	9.721	Europe	Carnivora	Mephitidae	Mesomephitis	medius	LAP Literature Data	Spain
Can Llobateres I	Can Llobateres I	2.140833333	41.53194444	9.786	9.721	Europe	Carnivora	Mustelidae	Paralutra	indet.	LAP Literature Data	Spain
Can Llobateres I	Can Llobateres I	2.140833333	41.53194444	9.786	9.721	Europe	Carnivora	Mustelidae	Trochictis	narcisoi	LAP Literature Data	Spain
Can Llobateres I	Can Llobateres I	2.140833333	41.53194444	9.786	9.721	Europe	Carnivora	Mustelidae	Martes	mellibulla	LAP Literature Data	Spain
Can Llobateres I	Can Llobateres I	2.140833333	41.53194444	9.786	9.721	Europe	Carnivora	Mustelidae	Circamustela	dechaseauxi	LAP Literature Data	Spain
Can Llobateres I	Can Llobateres I	2.140833333	41.53194444	9.786	9.721	Europe	Carnivora	Mustelidae	Marcetia	santigae	LAP Literature Data	Spain
Can Llobateres I	Can Llobateres I	2.140833333	41.53194444	9.786	9.721	Europe	Carnivora	Viverridae	Semigenetta	ripoli	LAP Literature Data	Spain
Can Llobateres I	Can Llobateres I	2.140833333	41.53194444	9.786	9.721	Europe	Artiodactyla	Suidae	Listriodon	splendens	LAP Literature Data	Spain
Can Llobateres I	Can Llobateres I	2.140833333	41.53194444	9.786	9.721	Europe	Artiodactyla	Suidae	Parachleuastochoerus	steinheimensis	LAP Literature Data	Spain
Can Llobateres I	Can Llobateres I	2.140833333	41.53194444	9.786	9.721	Europe	Artiodactyla	Suidae	Propotamochoerus	palaeochoerus	LAP Literature Data	Spain
Can Llobateres I	Can Llobateres I	2.140833333	41.53194444	9.786	9.721	Europe	Perissodactyla	Rhinocerotidae	Alicornops	simorrensis	LAP Literature Data	Spain
Can Llobateres I	Can Llobateres I	2.140833333	41.53194444	9.786	9.721	Europe	Perissodactyla	Rhinocerotidae	Aceratherium	incisivum	LAP Literature Data	Spain
Can Llobateres I	Can Llobateres I	2.140833333	41.53194444	9.786	9.721	Europe	Perissodactyla	Rhinocerotidae	Lartetotherium	sansaniensis	LAP Literature Data	Spain
Can Llobateres I	Can Llobateres I	2.140833333	41.53194444	9.786	9.721	Europe	Perissodactyla	Rhinocerotidae	Dihoplus	schleiermacheri	LAP Literature Data	Spain
Can Llobateres I	Can Llobateres I	2.140833333	41.53194444	9.786	9.721	Europe	Primates	Hominidae	Hispanopithecus	laietanus	LAP Literature Data	Spain
Can Llobateres I	Can Llobateres I	2.140833333	41.53194444	9.786	9.721	Europe	Perissodactyla	Equidae	Hippotherium	primigenium	LAP Literature Data	Spain
Can Llobateres I	Can Llobateres I	2.140833333	41.53194444	9.786	9.721	Europe	Perissodactyla	Chalicotheriidae	Anisodon	grande	LAP Literature Data	Spain
Can Llobateres I	Can Llobateres I	2.140833333	41.53194444	9.786	9.721	Europe	Perissodactyla	Chalicotheriidae	Chalicotherium	goldfussi	LAP Literature Data	Spain
Can Llobateres I	Can Llobateres I	2.140833333	41.53194444	9.786	9.721	Europe	Artiodactyla	Suidae	Parachleuastochoerus	crusafonti	LAP Literature Data	Spain
Can Llobateres I	Can Llobateres I	2.140833333	41.53194444	9.786	9.721	Europe	Artiodactyla	Tragulidae	Dorcatherium	naui	LAP Literature Data	Spain
Can Llobateres I	Can Llobateres I	2.140833333	41.53194444	9.786	9.721	Europe	Artiodactyla	Moschidae	Micromeryx	flourensianus	LAP Literature Data	Spain
Can Llobateres I	Can Llobateres I	2.140833333	41.53194444	9.786	9.721	Europe	Artiodactyla	Cervidae	Amphiprox	anocerus	LAP Literature Data	Spain
Can Llobateres I	Can Llobateres I	2.140833333	41.53194444	9.786	9.721	Europe	Artiodactyla	Bovidae	Protragocerus	chantrei	LAP Literature Data	Spain
Can Llobateres I	Can Llobateres I	2.140833333	41.53194444	9.786	9.721	Europe	Artiodactyla	Bovidae	Miotragocerus	pannoniae	LAP Literature Data	Spain
Can Llobateres I	Can Llobateres I	2.140833333	41.53194444	9.786	9.721	Europe	Proboscidea	Gomphotheriidae	Tetralophodon	longirostris	LAP Literature Data	Spain
Can Llobateres I	Can Llobateres I	2.140833333	41.53194444	9.786	9.721	Europe	Artiodactyla	Giraffidae	Palaeotragus	indet.	LAP Literature Data	Spain
Can Llobateres I	Can Llobateres I	2.140833333	41.53194444	9.786	9.721	Europe	Proboscidea	Deinotheriidae	Deinotherium	giganteum	LAP Literature Data	Spain
Can Llobateres I	Can Llobateres I	2.140833333	41.53194444	9.786	9.721	Europe	Perissodactyla	Tapiridae	Tapirus	priscus	LAP Literature Data	Spain
Can Llobateres I	Can Llobateres I	2.140833333	41.53194444	9.786	9.721	Europe	Perissodactyla	Equidae	Hippotherium	catalaunicum	LAP Literature Data	Spain
Can Purull	Can Purull	1.970833333	41.55444444	9.9	8.9	Europe	Carnivora	Ursidae	Indarctos	vireti	LAP Literature Data	Spain
Can Purull	Can Purull	1.970833333	41.55444444	9.9	8.9	Europe	Carnivora	Mephitidae	Promephitis	pristinidens	LAP Literature Data	Spain
Can Purull	Can Purull	1.970833333	41.55444444	9.9	8.9	Europe	Carnivora	Hyaenidae	Thalassictis	robusta	LAP Literature Data	Spain
Can Purull	Can Purull	1.970833333	41.55444444	9.9	8.9	Europe	Carnivora	Hyaenidae	Adcrocuta	eximia	LAP Literature Data	Spain
Can Purull	Can Purull	1.970833333	41.55444444	9.9	8.9	Europe	Carnivora	Mustelidae	Plesiomeles	cajali	LAP Literature Data	Spain
Can Purull	Can Purull	1.970833333	41.55444444	9.9	8.9	Europe	Artiodactyla	Palaeochoeridae	Schizoporcus	vallesiensis	LAP Literature Data	Spain
Can Purull	Can Purull	1.970833333	41.55444444	9.9	8.9	Europe	Perissodactyla	Rhinocerotidae	Aceratherium	incisivum	LAP Literature Data	Spain
Can Purull	Can Purull	1.970833333	41.55444444	9.9	8.9	Europe	Perissodactyla	Rhinocerotidae	Dihoplus	schleiermacheri	LAP Literature Data	Spain
Can Purull	Can Purull	1.970833333	41.55444444	9.9	8.9	Europe	Perissodactyla	Chalicotheriidae	Anisodon	grande	LAP Literature Data	Spain
Can Purull	Can Purull	1.970833333	41.55444444	9.9	8.9	Europe	Artiodactyla	Moschidae	Micromeryx	flourensianus	LAP Literature Data	Spain
Can Purull	Can Purull	1.970833333	41.55444444	9.9	8.9	Europe	Artiodactyla	Cervidae	Euprox	minimus	LAP Literature Data	Spain
Can Purull	Can Purull	1.970833333	41.55444444	9.9	8.9	Europe	Artiodactyla	Bovidae	Miotragocerus	pannoniae	LAP Literature Data	Spain
Can Purull	Can Purull	1.970833333	41.55444444	9.9	8.9	Europe	Artiodactyla	Bovidae	Tragoportax	indet.	LAP Literature Data	Spain
Can Purull	Can Purull	1.970833333	41.55444444	9.9	8.9	Europe	Artiodactyla	Bovidae	Gazella	deperdita	LAP Literature Data	Spain
Can Purull	Can Purull	1.970833333	41.55444444	9.9	8.9	Europe	Proboscidea	Gomphotheriidae	Tetralophodon	longirostris	LAP Literature Data	Spain
Can Purull	Can Purull	1.970833333	41.55444444	9.9	8.9	Europe	Artiodactyla	Giraffidae	Palaeotragus	indet.	LAP Literature Data	Spain
Can Purull	Can Purull	1.970833333	41.55444444	9.9	8.9	Europe	Proboscidea	Deinotheriidae	Deinotherium	giganteum	LAP Literature Data	Spain
Can Purull	Can Purull	1.970833333	41.55444444	9.9	8.9	Europe	Carnivora	Felidae	Machairodus	indet.	LAP Literature Data	Spain
Can Purull	Can Purull	1.970833333	41.55444444	9.9	8.9	Europe	Carnivora	Felidae	Felis	antediluviana	LAP Literature Data	Spain
Can Purull	Can Purull	1.970833333	41.55444444	9.9	8.9	Europe	Carnivora	Hyaenidae	Hyaenictis	almerai	LAP Literature Data	Spain
Can Purull	Can Purull	1.970833333	41.55444444	9.9	8.9	Europe	Perissodactyla	Equidae	Hippotherium	catalaunicum	LAP Literature Data	Spain
Can Trullàs	Can Trullàs	1.966666667	41.55	9.9	8.9	Europe	Perissodactyla	Rhinocerotidae	Aceratherium	incisivum	LAP Literature Data	Spain
Can Trullàs	Can Trullàs	1.966666667	41.55	9.9	8.9	Europe	Perissodactyla	Rhinocerotidae	Dihoplus	schleiermacheri	LAP Literature Data	Spain
Capeni	Capeni	25.55	46.01666667	5	3.55	Europe	Proboscidea	Gomphotheriidae	Anancus	arvernensis	LAP Literature Data	Romania
Capeni	Capeni	25.55	46.01666667	5	3.55	Europe	Proboscidea	Mammutidae	Mammut	borsoni	LAP Literature Data	Romania
Capeni	Capeni	25.55	46.01666667	5	3.55	Europe	Perissodactyla	Tapiridae	Tapirus	arvernensis	LAP Literature Data	Romania
Capeni	Capeni	25.55	46.01666667	5	3.55	Europe	Primates	Cercopithecidae	Mesopithecus	monspessulanus	LAP Literature Data	Romania
Capeni	Capeni	25.55	46.01666667	5	3.55	Europe	Artiodactyla	Cervidae	Procapreolus	indet.	LAP Literature Data	Romania
Capeni	Capeni	25.55	46.01666667	5	3.55	Europe	Carnivora	Felidae	Lynx	indet.	LAP Literature Data	Romania
Capeni	Capeni	25.55	46.01666667	5	3.55	Europe	Carnivora	Ailuridae	Parailurus	anglicus	LAP Literature Data	Romania
Capeni	Capeni	25.55	46.01666667	5	3.55	Europe	Perissodactyla	Equidae	Hipparion	indet.	LAP Literature Data	Romania
Capeni	Capeni	25.55	46.01666667	5	3.55	Europe	Artiodactyla	Suidae	Sus	arvernensis	LAP Literature Data	Romania
Capeni	Capeni	25.55	46.01666667	5	3.55	Europe	Artiodactyla	Bovidae	Parabos	athanasiui	LAP Literature Data	Romania
Capeni	Capeni	25.55	46.01666667	5	3.55	Europe	Perissodactyla	Rhinocerotidae	Stephanorhinus	leptorhinus	LAP Literature Data	Romania
Capeni	Capeni	25.55	46.01666667	5	3.55	Europe	Carnivora	Ursidae	Ursus	boeckhi	LAP Literature Data	Romania
Capeni	Capeni	25.55	46.01666667	5	3.55	Europe	Artiodactyla	Cervidae	Metacervocerus	pardinensis	LAP Literature Data	Romania
Capeni	Capeni	25.55	46.01666667	5	3.55	Europe	Carnivora	Canidae	Canis	indet.	LAP Literature Data	Romania
Capo Figari 1	Capo Figari 1	9.4	41	3.55	1.9	Europe	Artiodactyla	Cervidae	Megaloceros	indet.	LAP Literature Data	Italy
Capo Figari 1	Capo Figari 1	9.4	41	3.55	1.9	Europe	Primates	Cercopithecidae	Macaca	majori	LAP Literature Data	Italy
Capo Figari 1	Capo Figari 1	9.4	41	3.55	1.9	Europe	Artiodactyla	Suidae	Sus	sondaari	LAP Literature Data	Italy
Capo Figari 1	Capo Figari 1	9.4	41	3.55	1.9	Europe	Carnivora	Mustelidae	Enhydrictis	galictoides	LAP Literature Data	Italy
Capo Figari 1	Capo Figari 1	9.4	41	3.55	1.9	Europe	Artiodactyla	Bovidae	Nesogoral	melonii	LAP Literature Data	Italy
Capo Figari 1	Capo Figari 1	9.4	41	3.55	1.9	Europe	Carnivora	Canidae	Canis	indet.	LAP Literature Data	Italy
Carsoli	Carsoli	14.5	42.08333333	5.333	2.58	Europe	Artiodactyla	Bovidae	Leptobos	furtivus	LAP Literature Data	Italy
Casa del Acero	Casa del Acero	-1.125277778	38.14416667	7.6	7.1	Europe	Perissodactyla	Equidae	Hipparion	concudense	LAP Literature Data	Spain
Casa del Acero	Casa del Acero	-1.125277778	38.14416667	7.6	7.1	Europe	Artiodactyla	Cervidae	Indet.	indet.	LAP Literature Data	Spain
Casa del Acero	Casa del Acero	-1.125277778	38.14416667	7.6	7.1	Europe	Carnivora	Felidae	Metailurus	acerensis	LAP Literature Data	Spain
Casa del Acero	Casa del Acero	-1.125277778	38.14416667	7.6	7.1	Europe	Artiodactyla	Bovidae	Miotragocerus	valenciennesi	LAP Literature Data	Spain
Casa Fratta	Casa Fratta	11.08333333	43.33333333	1.945	1.778	Europe	Carnivora	Mustelidae	Martes	indet.	LAP Literature Data	Italy
Casa Fratta	Casa Fratta	11.08333333	43.33333333	1.945	1.778	Europe	Carnivora	Felidae	Lynx	issiodorensis	LAP Literature Data	Italy
Casa Fratta	Casa Fratta	11.08333333	43.33333333	1.945	1.778	Europe	Carnivora	Felidae	Homotherium	crenatidens	LAP Literature Data	Italy
Casa Fratta	Casa Fratta	11.08333333	43.33333333	1.945	1.778	Europe	Carnivora	Ursidae	Ursus	etruscus	LAP Literature Data	Italy
Casa Fratta	Casa Fratta	11.08333333	43.33333333	1.945	1.778	Europe	Perissodactyla	Rhinocerotidae	Stephanorhinus	etruscus	LAP Literature Data	Italy
Casa Fratta	Casa Fratta	11.08333333	43.33333333	1.945	1.778	Europe	Proboscidea	Elephantidae	Mammuthus	meridionalis	LAP Literature Data	Italy
Casa Fratta	Casa Fratta	11.08333333	43.33333333	1.945	1.778	Europe	Carnivora	Canidae	Canis	falconeri	LAP Literature Data	Italy
Casa Fratta	Casa Fratta	11.08333333	43.33333333	1.945	1.778	Europe	Artiodactyla	Bovidae	Praeovibos	indet.	LAP Literature Data	Italy
Casa Fratta	Casa Fratta	11.08333333	43.33333333	1.945	1.778	Europe	Artiodactyla	Suidae	Sus	strozzii	LAP Literature Data	Italy
Casa Fratta	Casa Fratta	11.08333333	43.33333333	1.945	1.778	Europe	Carnivora	Canidae	Canis	etruscus	LAP Literature Data	Italy
Casa Fratta	Casa Fratta	11.08333333	43.33333333	1.945	1.778	Europe	Artiodactyla	Bovidae	Leptobos	etruscus	LAP Literature Data	Italy
Casa Fratta	Casa Fratta	11.08333333	43.33333333	1.945	1.778	Europe	Carnivora	Hyaenidae	Pachycrocuta	brevirostris	LAP Literature Data	Italy
Casa Fratta	Casa Fratta	11.08333333	43.33333333	1.945	1.778	Europe	Artiodactyla	Cervidae	Eucladoceros	dicranios	LAP Literature Data	Italy
Casa Fratta	Casa Fratta	11.08333333	43.33333333	1.945	1.778	Europe	Artiodactyla	Bovidae	Leptobos	furtivus	LAP Literature Data	Italy
Casa Fratta	Casa Fratta	11.08333333	43.33333333	1.945	1.778	Europe	Artiodactyla	Cervidae	Pseudodama	nestii	LAP Literature Data	Italy
Casa Fratta	Casa Fratta	11.08333333	43.33333333	1.945	1.778	Europe	Perissodactyla	Equidae	Equus	stehlini	LAP Literature Data	Italy
Casino	Casino	11.2	43.5	7.1	5	Europe	Artiodactyla	Suidae	Propotamochoerus	provincialis	LAP Literature Data	Italy
Casino	Casino	11.2	43.5	7.1	5	Europe	Primates	Cercopithecidae	Mesopithecus	pentelicus	LAP Literature Data	Italy
Casino	Casino	11.2	43.5	7.1	5	Europe	Perissodactyla	Tapiridae	Tapirus	arvernensis	LAP Literature Data	Italy
Casino	Casino	11.2	43.5	7.1	5	Europe	Artiodactyla	Hippopotamidae	Hexaprotodon	pantanellii	LAP Literature Data	Italy
Casino	Casino	11.2	43.5	7.1	5	Europe	Perissodactyla	Equidae	Indet.	indet.	LAP Literature Data	Italy
Casino	Casino	11.2	43.5	7.1	5	Europe	Carnivora	Canidae	Eucyon	indet.	LAP Literature Data	Italy
Casino	Casino	11.2	43.5	7.1	5	Europe	Artiodactyla	Cervidae	Euprox	elsanus	LAP Literature Data	Italy
Casino	Casino	11.2	43.5	7.1	5	Europe	Artiodactyla	Bovidae	Parabos	sp.	LAP Literature Data	Italy
Castel di Guido	Castel di Guido	12.28333333	41.9	0.465	0.395	Europe	Carnivora	Hyaenidae	Crocuta	indet.	LAP Literature Data	Italy
Castel di Guido	Castel di Guido	12.28333333	41.9	0.465	0.395	Europe	Artiodactyla	Cervidae	Capreolus	indet.	LAP Literature Data	Italy
Castel di Guido	Castel di Guido	12.28333333	41.9	0.465	0.395	Europe	Artiodactyla	Cervidae	Cervus	elaphus	LAP Literature Data	Italy
Castel di Guido	Castel di Guido	12.28333333	41.9	0.465	0.395	Europe	Carnivora	Canidae	Canis	lupus	LAP Literature Data	Italy
Castel di Guido	Castel di Guido	12.28333333	41.9	0.465	0.395	Europe	Artiodactyla	Bovidae	Bos	primigenius	LAP Literature Data	Italy
Castel di Guido	Castel di Guido	12.28333333	41.9	0.465	0.395	Europe	Artiodactyla	Hippopotamidae	Hippopotamus	major	LAP Literature Data	Italy
Castel di Guido	Castel di Guido	12.28333333	41.9	0.465	0.395	Europe	Carnivora	Felidae	Panthera	leo	LAP Literature Data	Italy
Castel di Guido	Castel di Guido	12.28333333	41.9	0.465	0.395	Europe	Perissodactyla	Equidae	Equus	caballus	LAP Literature Data	Italy
Castel di Guido	Castel di Guido	12.28333333	41.9	0.465	0.395	Europe	Perissodactyla	Rhinocerotidae	Stephanorhinus	hundsheimensis	LAP Literature Data	Italy
Castel di Guido	Castel di Guido	12.28333333	41.9	0.465	0.395	Europe	Primates	Hominidae	Homo	indet.	LAP Literature Data	Italy
Castel di Guido	Castel di Guido	12.28333333	41.9	0.465	0.395	Europe	Proboscidea	Elephantidae	Elephas	antiquus	LAP Literature Data	Italy
Castel di Guido	Castel di Guido	12.28333333	41.9	0.465	0.395	Europe	Artiodactyla	Cervidae	Dama	indet.	LAP Literature Data	Italy
Castel di Guido	Castel di Guido	12.28333333	41.9	0.465	0.395	Europe	Artiodactyla	Suidae	Sus	scrofa	LAP Literature Data	Italy
Castel Viscardo	Castel Viscardo	11.58333333	42.91666667	5.333	2.58	Europe	Artiodactyla	Bovidae	Leptobos	merlai	LAP Literature Data	Italy
Castiglione 3CG	Castiglione 3CG	9.355277778	42.63333333	1.9	0.0117	Europe	Carnivora	Mustelidae	Cyrnolutra	castiglionis	LAP Literature Data	France
Castiglione 3CG	Castiglione 3CG	9.355277778	42.63333333	1.9	0.0117	Europe	Artiodactyla	Cervidae	Cervus	indet.	LAP Literature Data	France
Cau de Les Goyes	Cau de Les Goyes	-2.916666667	42.31666667	1.9	0.0117	Europe	Proboscidea	Elephantidae	Mammuthus	primigenius	LAP Literature Data	Spain
Caune de l\'Arago: CM II	Caune de l\'Arago: CM II	2.75	42.8	0.69	0.35	Europe	Carnivora	Canidae	Vulpes	vulpes	LAP Literature Data	France
Caune de l\'Arago: CM II	Caune de l\'Arago: CM II	2.75	42.8	0.69	0.35	Europe	Artiodactyla	Cervidae	Cervus	elaphus	LAP Literature Data	France
Caune de l\'Arago: CM II	Caune de l\'Arago: CM II	2.75	42.8	0.69	0.35	Europe	Artiodactyla	Bovidae	Bison	indet.	LAP Literature Data	France
Caune de l\'Arago: CM II	Caune de l\'Arago: CM II	2.75	42.8	0.69	0.35	Europe	Artiodactyla	Bovidae	Hemitragus	bonali	LAP Literature Data	France
Caune de l\'Arago: CM II	Caune de l\'Arago: CM II	2.75	42.8	0.69	0.35	Europe	Carnivora	Canidae	Canis	mosbachensis	LAP Literature Data	France
Caune de l\'Arago: CM II	Caune de l\'Arago: CM II	2.75	42.8	0.69	0.35	Europe	Artiodactyla	Cervidae	Rangifer	tarandus	LAP Literature Data	France
Caune de l\'Arago: CM II	Caune de l\'Arago: CM II	2.75	42.8	0.69	0.35	Europe	Artiodactyla	Bovidae	Praeovibos	priscus	LAP Literature Data	France
Caune de l\'Arago: CM II	Caune de l\'Arago: CM II	2.75	42.8	0.69	0.35	Europe	Carnivora	Ursidae	Ursus	arctos	LAP Literature Data	France
Caune de l\'Arago: CM II	Caune de l\'Arago: CM II	2.75	42.8	0.69	0.35	Europe	Carnivora	Ursidae	Ursus	deningeri	LAP Literature Data	France
Caune de l\'Arago: CM II	Caune de l\'Arago: CM II	2.75	42.8	0.69	0.35	Europe	Carnivora	Felidae	Panthera	leo	LAP Literature Data	France
Caune de l\'Arago: CM II	Caune de l\'Arago: CM II	2.75	42.8	0.69	0.35	Europe	Perissodactyla	Equidae	Equus	ferus	LAP Literature Data	France
Caune de l\'Arago: CM II	Caune de l\'Arago: CM II	2.75	42.8	0.69	0.35	Europe	Carnivora	Felidae	Felis	silvestris	LAP Literature Data	France
Caune de l\'Arago: CM II	Caune de l\'Arago: CM II	2.75	42.8	0.69	0.35	Europe	Carnivora	Mustelidae	Meles	meles	LAP Literature Data	France
Caune de l\'Arago: CM II	Caune de l\'Arago: CM II	2.75	42.8	0.69	0.35	Europe	Perissodactyla	Rhinocerotidae	Stephanorhinus	hemitoechus	LAP Literature Data	France
Caune de l\'Arago: CM II	Caune de l\'Arago: CM II	2.75	42.8	0.69	0.35	Europe	Primates	Hominidae	Homo	indet.	LAP Literature Data	France
Caune de l\'Arago: CM II	Caune de l\'Arago: CM II	2.75	42.8	0.69	0.35	Europe	Carnivora	Felidae	Lynx	pardinus	LAP Literature Data	France
Caune de l\'Arago: CM II	Caune de l\'Arago: CM II	2.75	42.8	0.69	0.35	Europe	Artiodactyla	Bovidae	Ovis	ammon	LAP Literature Data	France
Caune de l\'Arago: CM II	Caune de l\'Arago: CM II	2.75	42.8	0.69	0.35	Europe	Artiodactyla	Cervidae	Dama	clactoniana	LAP Literature Data	France
Caune de l\'Arago: CM II	Caune de l\'Arago: CM II	2.75	42.8	0.69	0.35	Europe	Carnivora	Canidae	Cuon	priscus	LAP Literature Data	France
Caune de l\'Arago: CM III	Caune de l\'Arago: CM III	2.75	42.8	0.69	0.35	Europe	Proboscidea	Elephantidae	Indet.	indet.	LAP Literature Data	France
Caune de l\'Arago: CM III	Caune de l\'Arago: CM III	2.75	42.8	0.69	0.35	Europe	Carnivora	Canidae	Vulpes	vulpes	LAP Literature Data	France
Caune de l\'Arago: CM III	Caune de l\'Arago: CM III	2.75	42.8	0.69	0.35	Europe	Artiodactyla	Cervidae	Cervus	elaphus	LAP Literature Data	France
Caune de l\'Arago: CM III	Caune de l\'Arago: CM III	2.75	42.8	0.69	0.35	Europe	Artiodactyla	Bovidae	Hemitragus	bonali	LAP Literature Data	France
Caune de l\'Arago: CM III	Caune de l\'Arago: CM III	2.75	42.8	0.69	0.35	Europe	Carnivora	Canidae	Canis	mosbachensis	LAP Literature Data	France
Caune de l\'Arago: CM III	Caune de l\'Arago: CM III	2.75	42.8	0.69	0.35	Europe	Artiodactyla	Bovidae	Bison	priscus	LAP Literature Data	France
Caune de l\'Arago: CM III	Caune de l\'Arago: CM III	2.75	42.8	0.69	0.35	Europe	Artiodactyla	Cervidae	Rangifer	tarandus	LAP Literature Data	France
Caune de l\'Arago: CM III	Caune de l\'Arago: CM III	2.75	42.8	0.69	0.35	Europe	Carnivora	Mustelidae	Mustela	palerminea	LAP Literature Data	France
Caune de l\'Arago: CM III	Caune de l\'Arago: CM III	2.75	42.8	0.69	0.35	Europe	Carnivora	Ursidae	Ursus	arctos	LAP Literature Data	France
Caune de l\'Arago: CM III	Caune de l\'Arago: CM III	2.75	42.8	0.69	0.35	Europe	Carnivora	Ursidae	Ursus	deningeri	LAP Literature Data	France
Caune de l\'Arago: CM III	Caune de l\'Arago: CM III	2.75	42.8	0.69	0.35	Europe	Carnivora	Felidae	Panthera	leo	LAP Literature Data	France
Caune de l\'Arago: CM III	Caune de l\'Arago: CM III	2.75	42.8	0.69	0.35	Europe	Perissodactyla	Equidae	Equus	ferus	LAP Literature Data	France
Caune de l\'Arago: CM III	Caune de l\'Arago: CM III	2.75	42.8	0.69	0.35	Europe	Carnivora	Felidae	Panthera	pardus	LAP Literature Data	France
Caune de l\'Arago: CM III	Caune de l\'Arago: CM III	2.75	42.8	0.69	0.35	Europe	Carnivora	Felidae	Felis	silvestris	LAP Literature Data	France
Caune de l\'Arago: CM III	Caune de l\'Arago: CM III	2.75	42.8	0.69	0.35	Europe	Artiodactyla	Bovidae	Rupicapra	indet.	LAP Literature Data	France
Caune de l\'Arago: CM III	Caune de l\'Arago: CM III	2.75	42.8	0.69	0.35	Europe	Carnivora	Mustelidae	Meles	meles	LAP Literature Data	France
Caune de l\'Arago: CM III	Caune de l\'Arago: CM III	2.75	42.8	0.69	0.35	Europe	Perissodactyla	Rhinocerotidae	Stephanorhinus	hemitoechus	LAP Literature Data	France
Caune de l\'Arago: CM III	Caune de l\'Arago: CM III	2.75	42.8	0.69	0.35	Europe	Carnivora	Felidae	Lynx	pardinus	LAP Literature Data	France
Caune de l\'Arago: CM III	Caune de l\'Arago: CM III	2.75	42.8	0.69	0.35	Europe	Primates	Hominidae	Homo	heidelbergensis	LAP Literature Data	France
Caune de l\'Arago: CM III	Caune de l\'Arago: CM III	2.75	42.8	0.69	0.35	Europe	Artiodactyla	Bovidae	Ovis	ammon	LAP Literature Data	France
Caune de l\'Arago: CM III	Caune de l\'Arago: CM III	2.75	42.8	0.69	0.35	Europe	Artiodactyla	Cervidae	Dama	clactoniana	LAP Literature Data	France
Caune de l\'Arago: CM III	Caune de l\'Arago: CM III	2.75	42.8	0.69	0.35	Europe	Carnivora	Canidae	Cuon	priscus	LAP Literature Data	France
Caune de lArago: CM I	Caune de lArago: CM I	2.75	42.8	0.69	0.35	Europe	Carnivora	Canidae	Vulpes	vulpes	LAP Literature Data	France
Caune de lArago: CM I	Caune de lArago: CM I	2.75	42.8	0.69	0.35	Europe	Artiodactyla	Cervidae	Cervus	elaphus	LAP Literature Data	France
Caune de lArago: CM I	Caune de lArago: CM I	2.75	42.8	0.69	0.35	Europe	Carnivora	Canidae	Vulpes	praeglacialis	LAP Literature Data	France
Caune de lArago: CM I	Caune de lArago: CM I	2.75	42.8	0.69	0.35	Europe	Artiodactyla	Bovidae	Hemitragus	bonali	LAP Literature Data	France
Caune de lArago: CM I	Caune de lArago: CM I	2.75	42.8	0.69	0.35	Europe	Carnivora	Canidae	Canis	mosbachensis	LAP Literature Data	France
Caune de lArago: CM I	Caune de lArago: CM I	2.75	42.8	0.69	0.35	Europe	Artiodactyla	Cervidae	Rangifer	tarandus	LAP Literature Data	France
Caune de lArago: CM I	Caune de lArago: CM I	2.75	42.8	0.69	0.35	Europe	Carnivora	Ursidae	Ursus	arctos	LAP Literature Data	France
Caune de lArago: CM I	Caune de lArago: CM I	2.75	42.8	0.69	0.35	Europe	Carnivora	Ursidae	Ursus	deningeri	LAP Literature Data	France
Caune de lArago: CM I	Caune de lArago: CM I	2.75	42.8	0.69	0.35	Europe	Carnivora	Felidae	Panthera	leo	LAP Literature Data	France
Caune de lArago: CM I	Caune de lArago: CM I	2.75	42.8	0.69	0.35	Europe	Perissodactyla	Equidae	Equus	ferus	LAP Literature Data	France
Caune de lArago: CM I	Caune de lArago: CM I	2.75	42.8	0.69	0.35	Europe	Carnivora	Felidae	Panthera	pardus	LAP Literature Data	France
Caune de lArago: CM I	Caune de lArago: CM I	2.75	42.8	0.69	0.35	Europe	Perissodactyla	Rhinocerotidae	Stephanorhinus	hemitoechus	LAP Literature Data	France
Caune de lArago: CM I	Caune de lArago: CM I	2.75	42.8	0.69	0.35	Europe	Primates	Hominidae	Homo	indet.	LAP Literature Data	France
Caune de lArago: CM I	Caune de lArago: CM I	2.75	42.8	0.69	0.35	Europe	Artiodactyla	Bovidae	Bison	schoetensacki	LAP Literature Data	France
Caune de lArago: CM I	Caune de lArago: CM I	2.75	42.8	0.69	0.35	Europe	Carnivora	Felidae	Lynx	pardinus	LAP Literature Data	France
Caune de lArago: CM I	Caune de lArago: CM I	2.75	42.8	0.69	0.35	Europe	Artiodactyla	Bovidae	Ovis	ammon	LAP Literature Data	France
Caune de lArago: CM I	Caune de lArago: CM I	2.75	42.8	0.69	0.35	Europe	Artiodactyla	Cervidae	Dama	clactoniana	LAP Literature Data	France
Caune de lArago: CM I	Caune de lArago: CM I	2.75	42.8	0.69	0.35	Europe	Carnivora	Canidae	Cuon	priscus	LAP Literature Data	France
Cava Alabastro B	Cava Alabastro B	12.73333333	41.88305556	1.9	0.0117	Europe	Primates	Cercopithecidae	Macaca	majori	LAP Literature Data	Italy
Cava Arnolfi (Ponte Galeria)	Cava Arnolfi (Ponte Galeria)	12.35	41.81666667	1.9	0.0117	Europe	Artiodactyla	Cervidae	Cervus	elaphus	LAP Literature Data	Italy
Cava Arnolfi (Ponte Galeria)	Cava Arnolfi (Ponte Galeria)	12.35	41.81666667	1.9	0.0117	Europe	Artiodactyla	Cervidae	Praemegaceros	verticornis	LAP Literature Data	Italy
Cava Arnolfi (Ponte Galeria)	Cava Arnolfi (Ponte Galeria)	12.35	41.81666667	1.9	0.0117	Europe	Proboscidea	Elephantidae	Elephas	indet.	LAP Literature Data	Italy
Cava Arnolfi (Ponte Galeria)	Cava Arnolfi (Ponte Galeria)	12.35	41.81666667	1.9	0.0117	Europe	Artiodactyla	Cervidae	Dama	dama	LAP Literature Data	Italy
Cava Arnolfi (Ponte Galeria)	Cava Arnolfi (Ponte Galeria)	12.35	41.81666667	1.9	0.0117	Europe	Artiodactyla	Bovidae	Bos	primigenius	LAP Literature Data	Italy
Cava Arnolfi (Ponte Galeria)	Cava Arnolfi (Ponte Galeria)	12.35	41.81666667	1.9	0.0117	Europe	Artiodactyla	Hippopotamidae	Hippopotamus	amphibius	LAP Literature Data	Italy
Cava Grande A	Cava Grande A	12.4	41.85	1.9	0.0117	Europe	Artiodactyla	Cervidae	Praemegaceros	indet.	LAP Literature Data	Italy
Cava Grande A	Cava Grande A	12.4	41.85	1.9	0.0117	Europe	Carnivora	Canidae	Cynotherium	indet.	LAP Literature Data	Italy
Cava Grande A	Cava Grande A	12.4	41.85	1.9	0.0117	Europe	Artiodactyla	Cervidae	Praemegaceros	sardus	LAP Literature Data	Italy
Cava Grande A	Cava Grande A	12.4	41.85	1.9	0.0117	Europe	Artiodactyla	Cervidae	Praemegaceros	cazioti	LAP Literature Data	Italy
Cava Grande A	Cava Grande A	12.4	41.85	1.9	0.0117	Europe	Carnivora	Canidae	Cynotherium	sardous	LAP Literature Data	Italy
Cava Toppetti	Cava Toppetti	11.66666667	43	5.333	2.58	Europe	Artiodactyla	Bovidae	Leptobos	indet.	LAP Literature Data	Italy
cave of hearths	cave of hearths	29.2	-23.55	0.129	0.0117	Africa	Perissodactyla	Rhinocerotidae	Diceros	bicornis	LAP Literature Data	South Africa
cave of hearths	cave of hearths	29.2	-23.55	0.129	0.0117	Africa	Carnivora	Felidae	Panthera	pardus	LAP Literature Data	South Africa
cave of hearths	cave of hearths	29.2	-23.55	0.129	0.0117	Africa	Primates	Hominidae	Homo	sapiens	LAP Literature Data	South Africa
cave of hearths	cave of hearths	29.2	-23.55	0.129	0.0117	Africa	Artiodactyla	Bovidae	Damaliscus	indet.	LAP Literature Data	South Africa
cave of hearths	cave of hearths	29.2	-23.55	0.129	0.0117	Africa	Artiodactyla	Bovidae	Aepyceros	melampus	LAP Literature Data	South Africa
cave of hearths	cave of hearths	29.2	-23.55	0.129	0.0117	Africa	Artiodactyla	Bovidae	Kobus	ellipsiprymnus	LAP Literature Data	South Africa
cave of hearths	cave of hearths	29.2	-23.55	0.129	0.0117	Africa	Perissodactyla	Equidae	Equus	burchellii	LAP Literature Data	South Africa
cave of hearths	cave of hearths	29.2	-23.55	0.129	0.0117	Africa	Artiodactyla	Bovidae	Connochaetes	taurinus	LAP Literature Data	South Africa
cave of hearths	cave of hearths	29.2	-23.55	0.129	0.0117	Africa	Artiodactyla	Bovidae	Taurotragus	oryx	LAP Literature Data	South Africa
cave of hearths	cave of hearths	29.2	-23.55	0.129	0.0117	Africa	Artiodactyla	Bovidae	Syncerus	caffer	LAP Literature Data	South Africa
cave of hearths	cave of hearths	29.2	-23.55	0.129	0.0117	Africa	Artiodactyla	Suidae	Phacochoerus	aethiopicus	LAP Literature Data	South Africa
cave of hearths	cave of hearths	29.2	-23.55	0.129	0.0117	Africa	Artiodactyla	Bovidae	Redunca	arundinum	LAP Literature Data	South Africa
cave of hearths	cave of hearths	29.2	-23.55	0.129	0.0117	Africa	Carnivora	Canidae	Canis	mesomelas	LAP Literature Data	South Africa
cave of hearths	cave of hearths	29.2	-23.55	0.129	0.0117	Africa	Artiodactyla	Giraffidae	Giraffa	camelopardalis	LAP Literature Data	South Africa
cave of hearths	cave of hearths	29.2	-23.55	0.129	0.0117	Africa	Carnivora	Herpestidae	Herpestes	ichneumon	LAP Literature Data	South Africa
cave of hearths	cave of hearths	29.2	-23.55	0.129	0.0117	Africa	Perissodactyla	Equidae	Equus	helmei	LAP Literature Data	South Africa
cave of hearths	cave of hearths	29.2	-23.55	0.129	0.0117	Africa	Artiodactyla	Bovidae	Oreotragus	oreotragus	LAP Literature Data	South Africa
cave of hearths	cave of hearths	29.2	-23.55	0.129	0.0117	Africa	Artiodactyla	Bovidae	Raphicerus	campestris	LAP Literature Data	South Africa
cave of hearths	cave of hearths	29.2	-23.55	0.129	0.0117	Africa	Artiodactyla	Bovidae	Antidorcas	marsupialis	LAP Literature Data	South Africa
cave of hearths	cave of hearths	29.2	-23.55	0.129	0.0117	Africa	Artiodactyla	Bovidae	Pelea	capreolus	LAP Literature Data	South Africa
cave of hearths	cave of hearths	29.2	-23.55	0.129	0.0117	Africa	Carnivora	Canidae	Vulpes	chama	LAP Literature Data	South Africa
cave of hearths	cave of hearths	29.2	-23.55	0.129	0.0117	Africa	Carnivora	Herpestidae	Suricata	suricatta	LAP Literature Data	South Africa
cave of hearths	cave of hearths	29.2	-23.55	0.129	0.0117	Africa	Artiodactyla	Bovidae	Homoioceras	baini	LAP Literature Data	South Africa
cave of hearths	cave of hearths	29.2	-23.55	0.129	0.0117	Africa	Artiodactyla	Bovidae	Damaliscus	lunatus	LAP Literature Data	South Africa
cave of hearths	cave of hearths	29.2	-23.55	0.129	0.0117	Africa	Artiodactyla	Bovidae	Alcelaphus	caama	LAP Literature Data	South Africa
cave of hearths	cave of hearths	29.2	-23.55	0.129	0.0117	Africa	Artiodactyla	Bovidae	Alcelaphus	robustus	LAP Literature Data	South Africa
cave of hearths	cave of hearths	29.2	-23.55	0.129	0.0117	Africa	Artiodactyla	Bovidae	Alcelaphus	helmei	LAP Literature Data	South Africa
cave of hearths	cave of hearths	29.2	-23.55	0.129	0.0117	Africa	Primates	Cercopithecidae	Papio	ursinus	LAP Literature Data	South Africa
cave of hearths	cave of hearths	29.2	-23.55	0.129	0.0117	Africa	Artiodactyla	Bovidae	Gazella	bondi	LAP Literature Data	South Africa
cave of hearths	cave of hearths	29.2	-23.55	0.129	0.0117	Africa	Carnivora	Canidae	Lycaon	picta	LAP Literature Data	South Africa
cave of hearths	cave of hearths	29.2	-23.55	0.129	0.0117	Africa	Carnivora	Canidae	Otocyon	megalotis	LAP Literature Data	South Africa
cave of hearths	cave of hearths	29.2	-23.55	0.129	0.0117	Africa	Carnivora	Felidae	Caracal	caracal	LAP Literature Data	South Africa
cave of hearths	cave of hearths	29.2	-23.55	0.129	0.0117	Africa	Artiodactyla	Bovidae	Onotragus	leche	LAP Literature Data	South Africa
cave of hearths	cave of hearths	29.2	-23.55	0.129	0.0117	Africa	Carnivora	Hyaenidae	Crocuta	crocuta	LAP Literature Data	South Africa
Celleneuve	Celleneuve	3.5	43.5	5.3	5	Europe	Perissodactyla	Rhinocerotidae	Stephanorhinus	megarhinus	LAP Literature Data	France
Celleneuve	Celleneuve	3.5	43.5	5.3	5	Europe	Proboscidea	Gomphotheriidae	Anancus	arvernensis	LAP Literature Data	France
Celleneuve	Celleneuve	3.5	43.5	5.3	5	Europe	Artiodactyla	Bovidae	Parabos	cordieri	LAP Literature Data	France
Ceprano	Ceprano	13.48055556	41.52777778	0.7	0.7	Europe	Primates	Hominidae	Homo	cepranensis	LAP Literature Data	Italy
Cernatesti	Cernatesti	23.33333333	44.5	3.55	2.5	Europe	Artiodactyla	Cervidae	Metacervocerus	indet.	LAP Literature Data	Romania
Cernatesti	Cernatesti	23.33333333	44.5	3.55	2.5	Europe	Proboscidea	Elephantidae	Mammuthus	rumanus	LAP Literature Data	Romania
Cernatu-Cariera robert	Cernatu-Cariera robert	25.61666667	45.86666667	3.55	2.5	Europe	Artiodactyla	Cervidae	Arvernoceros	ardei	LAP Literature Data	Romania
Cerro de la Garita	Cerro de la Garita	-1.083333333	40.38333333	7.6	7.1	Europe	Carnivora	Hyaenidae	Lycyaena	chaeretis	LAP Literature Data	Spain
Cerro de la Garita	Cerro de la Garita	-1.083333333	40.38333333	7.6	7.1	Europe	Carnivora	Ursidae	Indarctos	atticus	LAP Literature Data	Spain
Cerro de la Garita	Cerro de la Garita	-1.083333333	40.38333333	7.6	7.1	Europe	Carnivora	Felidae	Amphimachairodus	giganteus	LAP Literature Data	Spain
Cerro de la Garita	Cerro de la Garita	-1.083333333	40.38333333	7.6	7.1	Europe	Carnivora	Felidae	Metailurus	major	LAP Literature Data	Spain
Cerro de la Garita	Cerro de la Garita	-1.083333333	40.38333333	7.6	7.1	Europe	Carnivora	Felidae	Paramachaerodus	orientalis	LAP Literature Data	Spain
Cerro de la Garita	Cerro de la Garita	-1.083333333	40.38333333	7.6	7.1	Europe	Carnivora	Mustelidae	Paludolutra	lluecai	LAP Literature Data	Spain
Cerro de la Garita	Cerro de la Garita	-1.083333333	40.38333333	7.6	7.1	Europe	Carnivora	Mustelidae	Baranogale	adroveri	LAP Literature Data	Spain
Cerro de la Garita	Cerro de la Garita	-1.083333333	40.38333333	7.6	7.1	Europe	Carnivora	Hyaenidae	Plioviverrops	guerini	LAP Literature Data	Spain
Cerro de la Garita	Cerro de la Garita	-1.083333333	40.38333333	7.6	7.1	Europe	Carnivora	Hyaenidae	Ictitherium	pannonicum	LAP Literature Data	Spain
Cerro de la Garita	Cerro de la Garita	-1.083333333	40.38333333	7.6	7.1	Europe	Artiodactyla	Suidae	Propotamochoerus	palaeochoerus	LAP Literature Data	Spain
Cerro de la Garita	Cerro de la Garita	-1.083333333	40.38333333	7.6	7.1	Europe	Perissodactyla	Rhinocerotidae	Aceratherium	incisivum	LAP Literature Data	Spain
Cerro de la Garita	Cerro de la Garita	-1.083333333	40.38333333	7.6	7.1	Europe	Perissodactyla	Rhinocerotidae	Dihoplus	schleiermacheri	LAP Literature Data	Spain
Cerro de la Garita	Cerro de la Garita	-1.083333333	40.38333333	7.6	7.1	Europe	Perissodactyla	Equidae	Hipparion	concudense	LAP Literature Data	Spain
Cerro de la Garita	Cerro de la Garita	-1.083333333	40.38333333	7.6	7.1	Europe	Carnivora	Mustelidae	Martes	basilii	LAP Literature Data	Spain
Cerro de la Garita	Cerro de la Garita	-1.083333333	40.38333333	7.6	7.1	Europe	Artiodactyla	Bovidae	Gazella	deperdita	LAP Literature Data	Spain
Cerro de la Garita	Cerro de la Garita	-1.083333333	40.38333333	7.6	7.1	Europe	Artiodactyla	Bovidae	Palaeoryx	pallasi	LAP Literature Data	Spain
Cerro de la Garita	Cerro de la Garita	-1.083333333	40.38333333	7.6	7.1	Europe	Artiodactyla	Bovidae	Protoryx	carolinae	LAP Literature Data	Spain
Cerro de la Garita	Cerro de la Garita	-1.083333333	40.38333333	7.6	7.1	Europe	Proboscidea	Gomphotheriidae	Anancus	arvernensis	LAP Literature Data	Spain
Cerro de la Garita	Cerro de la Garita	-1.083333333	40.38333333	7.6	7.1	Europe	Proboscidea	Gomphotheriidae	Tetralophodon	longirostris	LAP Literature Data	Spain
Cerro de la Garita	Cerro de la Garita	-1.083333333	40.38333333	7.6	7.1	Europe	Proboscidea	Mammutidae	Zygolophodon	turicensis	LAP Literature Data	Spain
Cerro de la Garita	Cerro de la Garita	-1.083333333	40.38333333	7.6	7.1	Europe	Artiodactyla	Giraffidae	Birgerbohlinia	schaubi	LAP Literature Data	Spain
Cerro de la Garita	Cerro de la Garita	-1.083333333	40.38333333	7.6	7.1	Europe	Artiodactyla	Bovidae	Hispanodorcas	torrubiae	LAP Literature Data	Spain
Cerro de la Garita	Cerro de la Garita	-1.083333333	40.38333333	7.6	7.1	Europe	Proboscidea	Deinotheriidae	Deinotherium	giganteum	LAP Literature Data	Spain
Cerro de la Garita	Cerro de la Garita	-1.083333333	40.38333333	7.6	7.1	Europe	Carnivora	Felidae	Machairodus	indet.	LAP Literature Data	Spain
Cerro de la Garita	Cerro de la Garita	-1.083333333	40.38333333	7.6	7.1	Europe	Artiodactyla	Cervidae	Turiacemas	concudensis	LAP Literature Data	Spain
Cerro de la Garita	Cerro de la Garita	-1.083333333	40.38333333	7.6	7.1	Europe	Artiodactyla	Suidae	Hippopotamodon	major	LAP Literature Data	Spain
Cerro de la Garita	Cerro de la Garita	-1.083333333	40.38333333	7.6	7.1	Europe	Artiodactyla	Bovidae	Miotragocerus	valenciennesi	LAP Literature Data	Spain
Cerro de la Garita	Cerro de la Garita	-1.083333333	40.38333333	7.6	7.1	Europe	Carnivora	Ailuridae	Simocyon	primigenius	LAP Literature Data	Spain
[truncated: 13,426 more rows]
