# Supplementary material for: No evidence that hominin dispersal across Eurasia was part of a wider turnover in mammal distributions
Source: Nat Commun. 2026 Apr 17;17:3575. doi: 10.1038/s41467-026-71648-w (PMC13090383; doi:10.1038/s41467-026-71648-w)
Supplement: Supplementary file 4 — Supplementary Data 2 [file 41467_2026_71648_MOESM4_ESM.csv]

Genus	bm	DataSource	diet	DataSource	locomotion	DataSource
Aceratherium	7	NOWdatabase	Herbivore	NOWdatabase	ground dwelling	NOWdatabase
Acerorhinus	7&8	NOWdatabase	Herbivore	NOWdatabase	ground dwelling	NOWdatabase
Acinonyx	4&5	NOWdatabase	Carnivore	NOWdatabase	scansorial	PBDB
Adcrocuta	5	NOWdatabase	Carnivore	NOWdatabase	ground dwelling	NOWdatabase
Addax	5	PanTHERIA	Herbivore	Kissling et al., 2014	ground dwelling	PBDB
Adroverictis	2&3	Bastl, K., Nagel, D., Morlo, M., Göhlich, U.B., 2020. The Carnivora (Mammalia) from the middle Miocene locality of Gračanica (Bugojno Basin, Gornji Vakuf, Bosnia and Herzegovina). Palaeobio Palaeoenv 100, 307–319. https://doi.org/10.1007/s12549-018-0353-0	Carnivore	NOWdatabase	scansorial	Bastl, K., Nagel, D., Morlo, M., Göhlich, U.B., 2020. The Carnivora (Mammalia) from the middle Miocene locality of Gračanica (Bugojno Basin, Gornji Vakuf, Bosnia and Herzegovina). Palaeobio Palaeoenv 100, 307–319. https://doi.org/10.1007/s12549-018-0353-0
Aepyceros	5&6	NOWdatabase	Herbivore	NOWdatabase	ground dwelling	PBDB
Agnotherium	6	NOWdatabase	Carnivore	NOWdatabase	ground dwelling	NOWdatabase
Agriarctos	5	Abella, J., Montoya, P., Morales, J., 2011. Una nueva especie de Agriarctos (Ailuropodinae, Ursidae, Carnivora) en la localidad de Nombrevilla 2 (Zaragoza, España). Estud. geol. 67, 187–191. https://doi.org/10.3989/egeol.40714.182	Herbivore&Carnivore	PBDB	ground dwelling	PBDB
Agriotherium	7	NOWdatabase	Carnivore	NOWdatabase	ground dwelling	NOWdatabase
Ailurarctos	4&5	Jin, C., Ciochon, R.L., Dong, W., Hunt, R.M., Liu, J., Jaeger, M., Zhu, Q., 2007. The first skull of the earliest giant panda. Proc. Natl. Acad. Sci. U.S.A. 104, 10932–10937. https://doi.org/10.1073/pnas.0704198104	Herbivore	NOWdatabase	ground dwelling	PBDB
Ailuropoda	4	NOWdatabase	Herbivore	NOWdatabase	ground dwelling	PBDB
Ailurus	2	NOWdatabase	Carnivore	NOWdatabase	scansorial	NOWdatabase
Albanosmilus	5	NOWdatabase	Carnivore	NOWdatabase	scansorial	PBDB
Alcelaphus	5&6	NOWdatabase	Herbivore	NOWdatabase	ground dwelling	PBDB
Alces	6	NOWdatabase	Herbivore	NOWdatabase	ground dwelling	PBDB
Alephis	6&7	Montoya, P., Ginsburg, L., Alberdi, M.T., Morales, J., Soria, M.D., 2006. Fossil large mammals from the early Pliocene locality of Alcoy (Spain) and their importance in biostratigraphy.	Herbivore	NOWdatabase	ground dwelling	PBDB
Alicornops	7	NOWdatabase	Herbivore	NOWdatabase	ground dwelling	PBDB
Allenopithecus	2	PanTHERIA	Omnivore	Kissling et al., 2014	ground dwelling	PBDB
Allochrocebus	2	PBDB	Herbivore	PBDB	arboreal	PBDB
Allohyaena	5	NOWdatabase	Carnivore	NOWdatabase	ground dwelling	PBDB
Alopecocyon	5	Morlo, M., Peigné, S., 2010. Molecular and morphological evidence for Ailuridae and a review of its genera, in: Goswami, A., Friscia, A. (Eds.), Carnivoran Evolution. Cambridge University Press, pp. 92–140. https://doi.org/10.1017/CBO9781139193436.005	Carnivore	NOWdatabase	ground dwelling	Morlo, M., Peigné, S., 2010. Molecular and morphological evidence for Ailuridae and a review of its genera, in: Goswami, A., Friscia, A. (Eds.), Carnivoran Evolution. Cambridge University Press, pp. 92–140. https://doi.org/10.1017/CBO9781139193436.005
Amebelodon	8	NOWdatabase	Herbivore	NOWdatabase	ground dwelling	PBDB
Ammodorcas	4	PanTHERIA	Herbivore	Kissling et al., 2014	ground dwelling	PBDB
Ammotragus	4&5	PanTHERIA	Herbivore	Kissling et al., 2014	ground dwelling	PBDB
Amphicyon	6&7	NOWdatabase	Carnivore	NOWdatabase	ground dwelling	NOWdatabase
Amphimachairodus	6	NOWdatabase	Carnivore	NOWdatabase	scansorial	PBDB
Amphiprox	4	NOWdatabase	Herbivore	NOWdatabase	ground dwelling	PBDB
Anancus	8&9	NOWdatabase	Herbivore	NOWdatabase	ground dwelling	PBDB
Ancylotherium	6&7	NOWdatabase	Herbivore	NOWdatabase	ground dwelling	NOWdatabase
Anisodon	7	NOWdatabase	Herbivore	NOWdatabase	ground dwelling	NOWdatabase
Ankarapithecus	4	NOWdatabase	Herbivore	NOWdatabase	arboreal	PBDB
Anomalopithecus	4	Brink, S.V.D., 1981. A propos du Cercopithecidae (Mammalia, primate) villafranchien de l’Ain Brimba, Tunisie. Geobios 14, 421–425. https://doi.org/10.1016/S0016-6995(81)80185-4	Herbivore	PBDB	arboreal	PBDB
Antidorcas	4&5	NOWdatabase	Herbivore	NOWdatabase	ground dwelling	NOWdatabase
Antilope	4&5	PanTHERIA	Herbivore	NOWdatabase	ground dwelling	PBDB
Antilospira	6&7	Vislobokova, I., Dmitrieva, E., Kalmykov, N., 1995. Artiodactyls from the Late Pliocene of Udunga, Western Trans-Baikal, Russia. Journal of Vertebrate Paleontology 15, 146–159. https://doi.org/10.1080/02724634.1995.10011214	Herbivore	NOWdatabase	ground dwelling	PBDB
Aonyx	2	NOWdatabase	Carnivore	Kissling et al., 2014	amphibious	PBDB
Arabitragus	4	PBDB	Herbivore	Kissling et al., 2014	ground dwelling	PBDB
Aragoral	5&6	Alcalá, L., Morales, J., 1997. A primitive caprine from the Upper Vallesian of La Roma 2 (Alfambra, Teruel, Aragon, Spain). Comptes Rendus de l’Académie des Sciences - Series IIA - Earth and Planetary Science 324, 947–953. https://doi.org/10.1016/S1251-8050(97)82509-8	Herbivore	NOWdatabase	ground dwelling	PBDB
Archaeopotamus	6&7	NOWdatabase	Herbivore	PBDB	amphibious	PBDB
Arctictis	2	PanTHERIA	Omnivore	Kissling et al., 2014	arboreal	PBDB
Arctocebus	1	PanTHERIA	Carnivore	Kissling et al., 2014	arboreal	PBDB
Arctogalidia	2	PanTHERIA	Omnivore	Kissling et al., 2014	arboreal	PBDB
Arctomeles	3	Bruce, C., 2023. First skulls of Arctomeles dimolodontus (Mustelidae: Melinae) from the Gray Fossil Site (Early Pliocene, TN) reveal extreme intraspecific variation.	Carnivore	NOWdatabase	scansorial	PBDB
Arctonyx	2	NOWdatabase	Omnivore&Carnivore	Kissling et al., 2014, PBDB	scansorial	PBDB
Ardipithecus	5	White, T.D., Asfaw, B., Beyene, Y., Haile-Selassie, Y., Lovejoy, C.O., Suwa, G., WoldeGabriel, G., 2009. Ardipithecus ramidus and the Paleobiology of Early Hominids. Science 326, 64–86. https://doi.org/10.1126/science.1175802	Omnivore	PBDB	ground dwelling	PBDB
Arvernoceros	6	NOWdatabase	Herbivore	NOWdatabase	ground dwelling	PBDB
Asoletragus	4&5	Palombo, M.R., Valli, A.M.F., Arca, M., Tuveri, C., 2006. A New Bovid, Asoletragus gentryi n. gen. et sp., from Monte Tuttavista (Orosei, Eastern Sardinia, Italy). RIVISTA ITALIANA DI PALEONTOLOGIA E STRATIGRAFIA 112. https://doi.org/10.13130/2039-4942/6353	Omnivore	Palombo, M.R., Valli, A.M.F., Arca, M., Tuveri, C., 2006. A New Bovid, Asoletragus gentryi n. gen. et sp., from Monte Tuttavista (Orosei, Eastern Sardinia, Italy). RIVISTA ITALIANA DI PALEONTOLOGIA E STRATIGRAFIA 112. https://doi.org/10.13130/2039-4942/6353	ground dwelling	Palombo, M.R., Valli, A.M.F., Arca, M., Tuveri, C., 2006. A New Bovid, Asoletragus gentryi n. gen. et sp., from Monte Tuttavista (Orosei, Eastern Sardinia, Italy). RIVISTA ITALIANA DI PALEONTOLOGIA E STRATIGRAFIA 112. https://doi.org/10.13130/2039-4942/6353
Atilax	2	PanTHERIA	Carnivore	Kissling et al., 2014	ground dwelling	PBDB
Australopithecus	4&5	NOWdatabase	Omnivore	NOWdatabase	ground dwelling	PBDB
Austroportax	6	NOWdatabase	Herbivore	NOWdatabase	ground dwelling	PBDB
Awashia	5&6	Patterson, D.B., Faith, J.T., Bobe, R., Wood, B., 2014. Regional diversity patterns in African bovids, hyaenids, and felids during the past 3 million years: the role of taphonomic bias and implications for the evolution of Paranthropus. Quaternary Science Reviews 96, 9–22. https://doi.org/10.1016/j.quascirev.2013.11.011	Herbivore	PBDB	ground dwelling	PBDB
Axis	3	NOWdatabase	Herbivore	NOWdatabase	ground dwelling	PBDB
Babyrousa	5	PanTHERIA	Herbivore&Omnivore	Kissling et al., 2014	ground dwelling	PBDB
Baranogale	1	NOWdatabase	Carnivore	NOWdatabase	scansorial	PBDB
Barbourofelis	5	NOWdatabase	Carnivore	NOWdatabase	ground dwelling	PBDB
Bdeogale	1&2	PanTHERIA	Carnivore	Kissling et al., 2014	ground dwelling	PBDB
Beatragus	5&6	NOWdatabase	Herbivore	NOWdatabase	ground dwelling	PBDB
Belbus	5	NOWdatabase	Carnivore	NOWdatabase	scansorial	PBDB
Bibos	7	Wang, X., Xu, C., Tong, H., 2015. Pleistocene Bos (Bibos) gaurus from Bailong Cave in Yunxi County, Hubei, China. Acta Anthropologica Sinica 34, 338–352. https://doi.org/10.16359/j.cnki.cn11-1963/q.2015.0035	Herbivore	NOWdatabase	ground dwelling	PBDB
Birgerbohlinia	8	NOWdatabase	Herbivore	NOWdatabase	ground dwelling	PBDB
Bison	7	NOWdatabase	Herbivore	NOWdatabase	ground dwelling	PBDB
Bohlinia	5&6&7	NOWdatabase	Herbivore	NOWdatabase	ground dwelling	PBDB
Bonisicyon	4	NOWdatabase	Carnivore	PBDB	ground dwelling	PBDB
Boopsis	6	Harington, R., 1961. History, distribution and ecology of the Muskoxen.	Herbivore	NOWdatabase	ground dwelling	NOWdatabase
Bos	6	NOWdatabase	Herbivore	NOWdatabase	ground dwelling	PBDB
Boselaphus	6	PanTHERIA	Herbivore	NOWdatabase	ground dwelling	PBDB
Bouria	5&6	Faith, J.T., Rowan, J., Du, A., 2019. Early hominins evolved within non-analog ecosystems. Proc Natl Acad Sci USA 116, 21478–21483. https://doi.org/10/gf98q5	Herbivore	PBDB	ground dwelling	PBDB
Brachypotherium	6&7&8	NOWdatabase	Herbivore	NOWdatabase	amphibious	PBDB
Bramatherium	6&7	Xafis, A., Mayda, S., Grímsson, F., Nagel, D., Kaya, T., Halaçlar, K., 2019. Fossil Giraffidae (Mammalia, Artiodactyla) from the early Turolian of Kavakdere (Central Anatolia, Turkey). Comptes Rendus Palevol 18, 619–642. https://doi.org/10.1016/j.crpv.2019.04.010	Herbivore	NOWdatabase	ground dwelling	PBDB
Bubalus	7	NOWdatabase	Herbivore	NOWdatabase	ground dwelling	PBDB
Bucapra	5&6&7	NOWdatabase	Herbivore	NOWdatabase	ground dwelling	PBDB
Budorcas	5	PanTHERIA	Herbivore	NOWdatabase	ground dwelling	PBDB
Cainochoerus	2&3	Faith, J.T., Rowan, J., Du, A., 2019. Early hominins evolved within non-analog ecosystems. Proc Natl Acad Sci USA 116, 21478–21483. https://doi.org/10/gf98q5	Herbivore	PBDB	ground dwelling	PBDB
Camelus	5	NOWdatabase	Herbivore	NOWdatabase	ground dwelling	NOWdatabase
Canis	3	NOWdatabase	Omnivore&Carnivore	Kissling et al., 2014	ground dwelling	PBDB
Capra	4	NOWdatabase	Herbivore	NOWdatabase	ground dwelling	PBDB
Capreolus	3	NOWdatabase	Herbivore	NOWdatabase	ground dwelling	PBDB
Capricornis	3&5	KISHIMOTO, R., KAWAMICHI, T., 1996. Territoriality and monogamous pairs in a solitary ungulate, the Japanese serow, Capricornis crispus. Animal Behaviour 52, 673–682. https://doi.org/10.1006/anbe.1996.0212	Herbivore	NOWdatabase	ground dwelling	PBDB
Caracal	3&4	NOWdatabase	Carnivore	NOWdatabase	scansorial	PBDB
Carlito	1	Tabeta, M.S.G., Bejar, S.G.F., 2025. Improving Oour understanding of a cryptic primate, the Philippine Tarsier (Carlito syrichta), through social media. Int J Primatol 46, 737–762. https://doi.org/10.1007/s10764-025-00495-1	Carnivore	PBDB	arboreal	PBDB
Catopuma	2	NOWdatabase	Carnivore	NOWdatabase	scansorial	PBDB
Cephalopachus	1	PBDB	Carnivore	PBDB	arboreal	PBDB
Cephalophus	4&5	PanTHERIA	Herbivore&Omnivore	Kissling et al., 2014	ground dwelling	PBDB
Ceratotherium	6&7&8	NOWdatabase	Herbivore	NOWdatabase	ground dwelling	NOWdatabase
Cercocebus	3	PanTHERIA	Herbivore&Omnivore	Kissling et al., 2014	arboreal	PBDB
Cercopithecoides	4&5	NOWdatabase	Herbivore	PBDB	arboreal	PBDB
Cercopithecus	3	PanTHERIA	Herbivore&Omnivore	Kissling et al., 2014	arboreal	PBDB
Cervalces	6	NOWdatabase	Herbivore	NOWdatabase	ground dwelling	PBDB
Cervavitulus	2	NOWdatabase	Herbivore	NOWdatabase	ground dwelling	PBDB
Cervavitus	5&6	NOWdatabase	Herbivore	NOWdatabase	ground dwelling	PBDB
Cervulus	4	Croitor, R., 2022. Paleobiogeography of Crown Deer. Earth 3, 1138–1160. https://doi.org/10.3390/earth3040066	Herbivore	NOWdatabase	ground dwelling	PBDB
Cervus	4&5	NOWdatabase	Herbivore	NOWdatabase	ground dwelling	PBDB
Chalicotherium	5&6	NOWdatabase	Herbivore	NOWdatabase	ground dwelling	PBDB
Chasmaporthetes	4&5	NOWdatabase	Carnivore	NOWdatabase	ground dwelling	PBDB
Chilotheridium	6&7&8	NOWdatabase	Herbivore	NOWdatabase	ground dwelling	PBDB
Chilotherium	8	NOWdatabase	Herbivore	NOWdatabase	ground dwelling	NOWdatabase
Chleuastochoerus	4&5	NOWdatabase	Omnivore	NOWdatabase	ground dwelling	NOWdatabase
Chlorocebus	2&3	PanTHERIA	Omnivore&Herbivore	Kissling et al., 2014	arboreal	PBDB
Choerolophodon	7	NOWdatabase	Herbivore	NOWdatabase	ground dwelling	PBDB
Choeropsis	6	PBDB	Herbivore	Kissling et al., 2014	amphibious	PBDB
Chrotogale	2	PanTHERIA	Carnivore	Kissling et al., 2014	arboreal	PBDB
Circamustela	2	NOWdatabase	Herbivore	NOWdatabase	arboreal	PBDB
Circotherium	5&6	PBDB	Herbivore	NOWdatabase	ground dwelling	PBDB
Civettictis	3&4	PanTHERIA	Carnivore	Kissling et al., 2014	scansorial	PBDB
Coelodonta	8	NOWdatabase	Herbivore	NOWdatabase	ground dwelling	NOWdatabase
Colobus	3	PanTHERIA	Herbivore	Kissling et al., 2014	arboreal	PBDB
Connochaetes	5&6	NOWdatabase	Herbivore	NOWdatabase	ground dwelling	PBDB
Conohyus	4&5	NOWdatabase	Omnivore	NOWdatabase	ground dwelling	NOWdatabase
Cormohipparion	6	NOWdatabase	Herbivore	NOWdatabase	ground dwelling	PBDB
Cremohipparion	6	NOWdatabase	Herbivore	NOWdatabase	ground dwelling	PBDB
Criotherium	7	NOWdatabase	Herbivore	NOWdatabase	ground dwelling	PBDB
Crocuta	4&5	NOWdatabase	Carnivore	NOWdatabase	ground dwelling	PBDB
Croizetoceros	4&5	NOWdatabase	Herbivore	NOWdatabase	ground dwelling	PBDB
Crossarchus	1	PanTHERIA	Carnivore	Kissling et al., 2014	ground dwelling	PBDB
Csakvarotherium	7	Sebe, K., Szabo, M., Szentesi, Z., Pandolfi, L., Jankó, N., Magyar, I., 2024. Fossils from the Upper Miocene (Pannonian) sands of the Pécsvárad sand pit (Eastern Mecsek Mts., SW Hungary). Geol An Balk Poluos 85, 49–71. https://doi.org/10.2298/GABP240228007S	Herbivore	NOWdatabase	ground dwelling	PBDB
Cuon	3	NOWdatabase	Carnivore	NOWdatabase	ground dwelling	PBDB
Cynictis	1	PanTHERIA	Carnivore	Kissling et al., 2014	ground dwelling	PBDB
Cynogale	2&3	PanTHERIA	Carnivore	Kissling et al., 2014	scansorial	PBDB
Cynotherium	3	PBDB	Carnivore	PBDB	ground dwelling	PBDB
Cyrnaonyx	2	NOWdatabase	Carnivore	NOWdatabase	scansorial	PBDB
Dama	5	NOWdatabase	Herbivore	NOWdatabase	ground dwelling	PBDB
Damalacra	5&6	NOWdatabase	Herbivore	NOWdatabase	ground dwelling	PBDB
Damalborea	5&6	Faith, J.T., Rowan, J., Du, A., 2019. Early hominins evolved within non-analog ecosystems. Proc Natl Acad Sci USA 116, 21478–21483. https://doi.org/10/gf98q5	Herbivore	PBDB	ground dwelling	PBDB
Damaliscus	5&6	NOWdatabase	Herbivore	NOWdatabase	ground dwelling	PBDB
Damalops	6	Geraads, D., Bobe, R., Reed, K., 2012. Pliocene Bovidae (Mammalia) from the Hadar Formation of Hadar and Ledi-Geraru, Lower Awash, Ethiopia. Journal of Vertebrate Paleontology 32, 180–197. https://doi.org/10.1080/02724634.2012.632046	Herbivore	NOWdatabase	ground dwelling	PBDB
Decennatherium	8	NOWdatabase	Herbivore	NOWdatabase	ground dwelling	PBDB
Deinotherium	9&10	NOWdatabase	Herbivore	NOWdatabase	ground dwelling	PBDB
Deperetia	6	Gentry, A.W., 1970. Revised classification for Makapania broomi Wells and Cooke (Bovidae, Mammalia). Palaeontologia Africana 13, 63–67.	Herbivore	NOWdatabase	ground dwelling	PBDB
Dicerorhinus	8	NOWdatabase	Herbivore	NOWdatabase	ground dwelling	NOWdatabase
Diceros	7&8	NOWdatabase	Herbivore	NOWdatabase	ground dwelling	NOWdatabase
Dicrocerus	4	NOWdatabase	Herbivore	NOWdatabase	ground dwelling	PBDB
Dihoplus	8	NOWdatabase	Herbivore	NOWdatabase	ground dwelling	NOWdatabase
Dinocrocuta	6	NOWdatabase	Carnivore	NOWdatabase	ground dwelling	PBDB
Dinofelis	5	NOWdatabase	Carnivore	NOWdatabase	scansorial	PBDB
Diplogale	2	CarniFOSS	Carnivore	Kissling et al., 2014	ground dwelling	PBDB
Djourabus	2&3	Peigné, S., De Bonis, L., Likius, A., Mackaye, H.T., Vignaud, P., Brunet, M., 2008. Late Miocene Carnivora from Chad: Lutrinae (Mustelidae). Zool J Linn Soc 152, 793–846. https://doi.org/10.1111/j.1096-3642.2008.00377.x	Carnivore	PBDB	arboreal	PBDB
Dolichopithecus	4	NOWdatabase	Herbivore	NOWdatabase	arboreal	PBDB
Dologale	1	PanTHERIA	Carnivore	Kissling et al., 2014	ground dwelling	PBDB
Dorcabune	5	Guzmán Sandoval, J., 2018. Palaeobiology of tragulids (Mammalia: Artiodactyla: Ruminantia) (Doctoral dissertation). Ludwig-Maximilians-Universität München.	Herbivore	NOWdatabase	ground dwelling	PBDB
Dorcadoryx	3	Qian, W., Yan, L., Li-Hua, W., Fortelius, M., Zhao-Qun, Z., 2021. An Upper Miocene “Hipparion fauna” locality sandwiched by basalt in Hanjiaying, Nei Mongol. Vertebrata PalAsiatica 59.	Herbivore	NOWdatabase	ground dwelling	PBDB
Dorcatherium	3&4	NOWdatabase	Herbivore	NOWdatabase	ground dwelling	PBDB
Dorcatragus	3	PanTHERIA	Herbivore	Kissling et al., 2014	ground dwelling	PBDB
Dryopithecus	4&5	NOWdatabase	Omnivore	NOWdatabase	ground dwelling	PBDB
Duboisia	4&5	Rozzi, R., Winkler, D.E., De Vos, J., Schulz, E., Palombo, M.R., 2013. The enigmatic bovid Duboisia santeng (Dubois, 1891) from the Early–Middle Pleistocene of Java: A multiproxy approach to its paleoecology. Palaeogeography, Palaeoclimatology, Palaeoecology 377, 73–85. https://doi.org/10.1016/j.palaeo.2013.03.012	Herbivore	NOWdatabase	ground dwelling	NOWdatabase
Dystychoceras	6	NOWdatabase	Herbivore	NOWdatabase	ground dwelling	PBDB
Dytikodorcas	4&5	Faith, J.T., Rowan, J., Du, A., 2019. Early hominins evolved within non-analog ecosystems. Proc Natl Acad Sci USA 116, 21478–21483. https://doi.org/10/gf98q5	Herbivore	NOWdatabase	ground dwelling	PBDB
Egarapithecus	3	Moyà‐Solà, S., Köhler, M., Alba, D.M., 2001. Egarapithecus narcisoi , a new genus of Pliopithecidae (primates, catarrhini) from the Late Miocene of Spain. American J Phys Anthropol 114, 312–324. https://doi.org/10.1002/ajpa.1043	Herbivore	Moyà‐Solà, S., Köhler, M., Alba, D.M., 2001. Egarapithecus narcisoi , a new genus of Pliopithecidae (primates, catarrhini) from the Late Miocene of Spain. American J Phys Anthropol 114, 312–324. https://doi.org/10.1002/ajpa.1043	ground dwelling	Moyà‐Solà, S., Köhler, M., Alba, D.M., 2001. Egarapithecus narcisoi , a new genus of Pliopithecidae (primates, catarrhini) from the Late Miocene of Spain. American J Phys Anthropol 114, 312–324. https://doi.org/10.1002/ajpa.1043
Eirictis	4	NOWdatabase	Carnivore	PBDB	scansorial	PBDB
Ekorus	4	Prothero, D.R., Williams, M.P., 2017. The Princeton field guide to prehistoric mammals. Princeton university press, Princeton.	Carnivore	PBDB	scansorial	PBDB
Elaphodus	3	PanTHERIA	Herbivore	NOWdatabase	ground dwelling	PBDB
Elaphurus	5	PanTHERIA	Herbivore	NOWdatabase	ground dwelling	PBDB
Elasmotherium	9	NOWdatabase	Herbivore	NOWdatabase	ground dwelling	NOWdatabase
Elephas	8&9	NOWdatabase	Herbivore	NOWdatabase	ground dwelling	PBDB
Enhydra	4	PanTHERIA	Carnivore	Kissling et al., 2014	amphibious	PBDB
Enhydrictis	3	Jiangzuo, Q., 2019. Discovery of Enhydrictis (Mustelidae, Carnivora, Mammalia) cranium in Puwan, Dalian, Northeast China demonstrates repeated intracontinental migration during the Pleistocene. Quaternary International. https://doi.org/10.1016/j.quaint.2019.01.024	Carnivore	NOWdatabase	scansorial	PBDB
Enhydriodon	3&4&5	Kargopoulos, N., Socrates, R., Koufos, G., Kampouridis, P., Theodorou, G., 2020. Multiple ways to be a small carnivore in the Late Miocene, in: 2nd Paleontological Virtual Congress.	Carnivore	NOWdatabase	amphibious	PBDB
Eomellivora	3	NOWdatabase	Carnivore	NOWdatabase	scansorial	PBDB
Eostyloceros	3	Azanza, B., Montoya, P., 1995. A new deer from the lower Turolian of Spain. J. Paleontol. 69, 1163–1175. https://doi.org/10.1017/S0022336000038142	Herbivore	NOWdatabase	ground dwelling	NOWdatabase
Eosyncerus	6&7	Vislobokova, I.A., 2008. The major stages in the evolution of artiodactyl communities from the Pliocene-early Middle Pleistocene of northern Eurasia: Part 1. Paleontol. J. 42, 297–312. https://doi.org/10.1134/S003103010803012X	Herbivore	NOWdatabase	ground dwelling	PBDB
Epileptobos	6	Hooijer, D.A., 1956. Epileptobos gen. nov. for Leptobos groeneveldtii Dubois from the Middle Pleistocene of Java. Zoologische Mededelingen 34, 239–241.	Herbivore	NOWdatabase	ground dwelling	NOWdatabase
Equus	5	NOWdatabase	Herbivore	NOWdatabase	ground dwelling	PBDB
Erokomellivora	3	NOWdatabase	Carnivore	PBDB	arboreal	PBDB
Erythrocebus	3	PanTHERIA	Herbivore	Kissling et al., 2014	arboreal	PBDB
Etruria	2&3	Abbazzi, L., Delfino, M., Gallai, G., Trebini, L., Rook, L., 2008. New Data on the vertebrate assemblage of Fiume Santo (North‐West Sardinia, Italy), and overview on the Late Miocene Tusco‐Sardinian Palaeobioprovince. Palaeontology 51, 425–451. https://doi.org/10.1111/j.1475-4983.2008.00758.x	Herbivore	NOWdatabase	ground dwelling	PBDB
Eucladoceros	6	NOWdatabase	Herbivore	NOWdatabase	ground dwelling	PBDB
Eucyon	3&4	NOWdatabase	Carnivore	NOWdatabase	scansorial	PBDB
Eudorcas	4&5	NOWdatabase	Herbivore	NOWdatabase	ground dwelling	PBDB
Euoticus	1	NOWdatabase	Omnivore&Herbivore	Kissling et al., 2014	arboreal	PBDB
Euprox	4&5	NOWdatabase	Herbivore	NOWdatabase	ground dwelling	PBDB
Eurygnathohippus	5&6	NOWdatabase	Herbivore	NOWdatabase	ground dwelling	PBDB
Euthyceros	5	Athanassiou, A., 2002. Euthyceros thessalicus, a new bovid from the Late Pliocene of Sésklo (Thessaly, Greece). njgpm 2002, 113–128. https://doi.org/10.1127/njgpm/2002/2002/113	Herbivore	NOWdatabase	ground dwelling	NOWdatabase
Felis	2	NOWdatabase	Carnivore	NOWdatabase	scansorial	PBDB
Fortunictis	5	NOWdatabase	Carnivore	NOWdatabase	scansorial	PBDB
Gaindatherium	7	NOWdatabase	Herbivore	NOWdatabase	ground dwelling	PBDB
Galago	1	NOWdatabase	Omnivore	Kissling et al., 2014	scansorial	NOWdatabase
Galagoides	1	PanTHERIA	Omnivore	Kissling et al., 2014	arboreal	PBDB
Galerella	1&2	PanTHERIA	Carnivore	PBDB	ground dwelling	PBDB
Gallogoral	6	NOWdatabase	Herbivore	NOWdatabase	ground dwelling	PBDB
Gazella	3&4	NOWdatabase	Herbivore	NOWdatabase	ground dwelling	PBDB
Gazellospira	5	NOWdatabase	Herbivore	NOWdatabase	ground dwelling	PBDB
Genetta	1&2	PanTHERIA	Carnivore&Omnivore	Kissling et al., 2014	scansorial	PBDB
Gigantocamelus	8	NOWdatabase	Herbivore	NOWdatabase	ground dwelling	PBDB
Gigantopithecus	6&7	NOWdatabase	Omnivore	PBDB	ground dwelling	PBDB
Giraffa	7	NOWdatabase	Herbivore	NOWdatabase	ground dwelling	NOWdatabase
Giraffokeryx	6	NOWdatabase	Herbivore	NOWdatabase	ground dwelling	PBDB
Gomphotherium	8&9	NOWdatabase	Herbivore	NOWdatabase	ground dwelling	PBDB
Gorgopithecus	4&5	DeSilva, J.M., Steininger, C.M., Patel, B.A., 2013. Cercopithecoid primate postcranial fossils from Cooper’s D, South Africa. Geobios 46, 381–394. https://doi.org/10.1016/j.geobios.2013.07.001	Herbivore	PBDB	arboreal	PBDB
Gorilla	6	PanTHERIA	Herbivore	Kissling et al., 2014	ground dwelling	PBDB
Graecopithecus	4&5	NOWdatabase	Herbivore	NOWdatabase	arboreal	NOWdatabase
Graecoryx	6	Spassov, N., Geraads, D., 2004. Tragoportax Pilgrim, 1937 and Miotragocerus Stromer, 1928 (Mammalia, Bovidae) from the Turolian of Hadjidimovo, Bulgaria, and a revision of the Late Miocene Mediterranean Boselaphini.	Herbivore	NOWdatabase	ground dwelling	NOWdatabase
Gulo	2	NOWdatabase	Omnivore&Carnivore	PBDB	scansorial	PBDB
Haploidoceros	5	NOWdatabase	Herbivore	NOWdatabase	ground dwelling	NOWdatabase
Helarctos	4	NOWdatabase	Omnivore	NOWdatabase	ground dwelling	PBDB
Helicotragus	5	Roussiakis, S.J., 2009. Prostrepsiceros and Protragelaphus (Artiodactyla, Mammalia) from the Late Miocene locality of Chomateri (Attica, Greece). Annales de Paléontologie 95, 181–195. https://doi.org/10.1016/j.annpal.2009.09.002	Herbivore	PBDB	ground dwelling	PBDB
Helladorcas	5	Bernor, R.L., 1986. Mammalian biostratigraphy, geochronology, and zoogeographic relationships of the Late Miocene Maragheh fauna, Iran. Journal of Vertebrate Paleontology 6, 76–95. https://doi.org/10.1080/02724634.1986.10011600	Herbivore	NOWdatabase	ground dwelling	NOWdatabase
Helladotherium	6&7	NOWdatabase	Herbivore	NOWdatabase	ground dwelling	PBDB
Helogale	1	NOWdatabase	Omnivore&Carnivore	Kissling et al., 2014	ground dwelling	PBDB
Hemibos	6&7	NOWdatabase	Herbivore	NOWdatabase	ground dwelling	PBDB
Hemigalus	2	PanTHERIA	Carnivore	Kissling et al., 2014	scansorial	PBDB
Hemimeryx	7	Lihoreau, F., Barry, J., Blondel, C., Chaimanee, Y., Jaeger, J.J., Brunet, M., 2007. Anatomical revision of the genus Merycopotamus (Artiodactyla; Anthracotheriidae): its significance for Late Miocene mammal dispersal in Asia. Palaeontology 50, 503–524. https://doi.org/10.1111/j.1475-4983.2006.00643.x	Herbivore	NOWdatabase	ground dwelling	PBDB
Hemitragus	4	PanTHERIA	Herbivore	NOWdatabase	ground dwelling	PBDB
Herpestes	1&2	NOWdatabase	Omnivore&Carnivore	Kissling et al., 2014	ground dwelling	PBDB
Herpestides	2	NOWdatabase	Carnivore	NOWdatabase	scansorial	PBDB
Hesperidoceras	5	NOWdatabase	Herbivore	NOWdatabase	ground dwelling	PBDB
Hesperotherium	6&7	NOWdatabase	Herbivore	NOWdatabase	ground dwelling	NOWdatabase
Hesperoviverra	2	Peigné, S., De Bonis, L., Mackaye, H.T., Likius, A., Vignaud, P., Brunet, M., 2008. Late Miocene Carnivora from Chad: Herpestidae, Viverridae and small-sized Felidae. Comptes Rendus Palevol 7, 499–527. https://doi.org/10.1016/j.crpv.2008.10.002	Carnivore	Peigné, S., De Bonis, L., Mackaye, H.T., Likius, A., Vignaud, P., Brunet, M., 2008. Late Miocene Carnivora from Chad: Herpestidae, Viverridae and small-sized Felidae. Comptes Rendus Palevol 7, 499–527. https://doi.org/10.1016/j.crpv.2008.10.002	scansorial	Peigné, S., De Bonis, L., Mackaye, H.T., Likius, A., Vignaud, P., Brunet, M., 2008. Late Miocene Carnivora from Chad: Herpestidae, Viverridae and small-sized Felidae. Comptes Rendus Palevol 7, 499–527. https://doi.org/10.1016/j.crpv.2008.10.002
Hexaprotodon	6&7	NOWdatabase	Herbivore	NOWdatabase	amphibious	PBDB
Hezhengia	6	NOWdatabase	Herbivore	NOWdatabase	ground dwelling	PBDB
Hipparion	5&6	NOWdatabase	Herbivore	NOWdatabase	ground dwelling	PBDB
Hippohyus	5	Corvinus, G., Rimal, L.N., 2001. Biostratigraphy and geology of the neogene Siwalik group of the Surai Khola and Rato Khola areas in Nepal. Palaeogeography, Palaeoclimatology, Palaeoecology 165, 251–279. https://doi.org/10.1016/S0031-0182(00)00163-2	Omnivore	PBDB	ground dwelling	PBDB
Hippopotamodon	5&6	NOWdatabase	Omnivore	NOWdatabase	ground dwelling	NOWdatabase
Hippopotamus	6&7	NOWdatabase	Herbivore	NOWdatabase	amphibious	PBDB
Hippotherium	5&6	NOWdatabase	Herbivore	NOWdatabase	ground dwelling	PBDB
Hippotragus	5&6	NOWdatabase	Herbivore	NOWdatabase	ground dwelling	PBDB
Hispanodorcas	2	NOWdatabase	Herbivore	NOWdatabase	ground dwelling	NOWdatabase
Hispanomeryx	2	Aiglstorfer, M., 2014. Herbivorous large mammals from the late middle miocene gratkorn locality (styria, austria) taxonomy and isotopic tracking of palaeoecology (δ18OCO3, Δ13C, 87sr/86sr) (phd). Universitätsbibliothek Tübingen.	Herbivore	NOWdatabase	ground dwelling	PBDB
Hispanopithecus	4	NOWdatabase	Herbivore	NOWdatabase	arboreal	NOWdatabase
Homo	5	NOWdatabase	Omnivore	PBDB	ground dwelling	PBDB
Homotherium	6	NOWdatabase	Carnivore	NOWdatabase	scansorial	PBDB
Honanotherium	5&6&7	NOWdatabase	Herbivore	NOWdatabase	ground dwelling	PBDB
Hoolock	3	Mittermeier, R.A., Rylands, A.B., Wilson, D.E. (Eds.), 2013. Handbook of the Mammals of the World: Primates: 3. Lynx Edicions, Barcelona.	Herbivore&Omnivore	Kissling et al., 2014	arboreal	PBDB
Howellictis	2&3	de Bonis, L., Peigné, S., Guy, F., Likius, A., Makaye, H.T., Vignaud, P., Brunet, M., 2009. A new mellivorine (Carnivora, Mustelidae) from the Late Miocene of Toros Menalla, Chad. njgpa 252, 33–54. https://doi.org/10.1127/0077-7749/2009/0252-0033	Omnivore&Carnivore	PBDB	scansorial	PBDB
Huabeitragus	5&6	Chen, G., Zhang, Z., 2007. Restudy of Chinese fossil bovids referred to Protoryx (Bovidae, Artiodactyla). Vertebrata PalAsiatica 98–109. https://doi.org/10.19615/j.cnki.1000-3118.2007.02.002	Herbivore	NOWdatabase	ground dwelling	PBDB
Hyaena	4	NOWdatabase	Carnivore	Kissling et al., 2014	ground dwelling	PBDB
Hyaenictis	4&5	NOWdatabase	Carnivore	NOWdatabase	ground dwelling	PBDB
Hyaenictitherium	3	NOWdatabase	Carnivore	NOWdatabase	ground dwelling	NOWdatabase
Hydaspitherium	6&7	Forsyth, C.J., 1891. On the fossil remains of species of the family Giraffidae. Proceedings of the Zoological Society of London 59, 315–326. https://doi.org/10.1111/j.1096-3642.1891.tb01755.x	Herbivore	NOWdatabase	ground dwelling	PBDB
Hydrictis	2	NOWdatabase	Carnivore	PBDB	amphibious	PBDB
Hydropotes	2	PanTHERIA	Herbivore	NOWdatabase	ground dwelling	PBDB
Hyemoschus	3	NOWdatabase	Herbivore	NOWdatabase	ground dwelling	PBDB
Hylobates	2	PanTHERIA	Omnivore&Herbivore	Kissling et al., 2014	arboreal	PBDB
Hylochoerus	5&6	NOWdatabase	Herbivore	Kissling et al., 2014	ground dwelling	PBDB
Ichneumia	2	PanTHERIA	Carnivore	Kissling et al., 2014	ground dwelling	PBDB
Ictitherium	4	NOWdatabase	Carnivore	NOWdatabase	ground dwelling	NOWdatabase
Ictonyx	1	PanTHERIA	Carnivore	Kissling et al., 2014	ground dwelling	PBDB
Indarctos	5&6	NOWdatabase	Omnivore&Carnivore	NOWdatabase	ground dwelling	NOWdatabase
Indopithecus	6&7	NOWdatabase	Omnivore	PBDB	ground dwelling	PBDB
Injanatherium	6	NOWdatabase	Herbivore	NOWdatabase	ground dwelling	PBDB
Ioribos	6	Agustí, J., Vekua, A., Oms, O., Lordkipanidze, D., Bukhsianidze, M., Kiladze, G., Rook, L., 2009. The Pliocene-Pleistocene succession of Kvabebi (Georgia) and the background to the early human occupation of Southern Caucasus. Quaternary Science Reviews 28, 3275–3280. https://doi.org/10.1016/j.quascirev.2009.09.001	Herbivore	NOWdatabase	ground dwelling	NOWdatabase
Iranotherium	8	NOWdatabase	Herbivore	NOWdatabase	ground dwelling	PBDB
Ischyrictis	3&4	NOWdatabase	Carnivore	NOWdatabase	arboreal	PBDB
Jamous	6	Geraads, D., Blondel, C., Mackaye, H.T., Likius, A., Vignaud, P., Brunet, M., 2009. Bovidae (Mammalia) from the Lower Pliocene of Chad. Journal of Vertebrate Paleontology 29, 923–933. https://doi.org/10.1671/039.029.0311	Herbivore	NOWdatabase	ground dwelling	PBDB
Kalimantsia	8	NOWdatabase	Herbivore	NOWdatabase	ground dwelling	NOWdatabase
Kenyanthropus	4&5	NOWdatabase	Omnivore	PBDB	ground dwelling	PBDB
Kenyapotamus	6	NOWdatabase	Herbivore	PBDB	amphibious	PBDB
Khoratpithecus	4&5	Chaimanee, Y., Lazzari, V., Yamee, C., Suraprasit, K., Rugbumrung, M., Chaivanich, K., Jaeger, J.-J., 2022. New materials of Khoratpithecus, a Late Miocene hominoid from Nakhon Ratchasima Province, Northeastern Thailand, confirm its pongine affinities. pala 323, 147–186. https://doi.org/10.1127/pala/2022/0129	Omnivore	PBDB	ground dwelling	PBDB
Kobus	5&6	NOWdatabase	Herbivore	NOWdatabase	ground dwelling	PBDB
Kolpochoerus	5&6&7	NOWdatabase	Herbivore	PBDB	ground dwelling	PBDB
Korynochoerus	6&7	NOWdatabase	Omnivore	PBDB	ground dwelling	PBDB
Koufotragus	4	NOWdatabase	Herbivore	NOWdatabase	ground dwelling	NOWdatabase
Krishnapithecus	3	Ji, X., Harrison, T., Zhang, Y., Wu, Y., Zhang, C., Hu, J., Wu, D., Hou, Y., Li, S., Wang, G., Wang, Z., 2022. The earliest hylobatid from the Late Miocene of China. Journal of Human Evolution 171, 103251. https://doi.org/10.1016/j.jhevol.2022.103251	Herbivore	PBDB	arboreal	PBDB
Kubanochoerus	5&6	NOWdatabase	Herbivore	NOWdatabase	ground dwelling	NOWdatabase
Kuseracolobus	4	Frost, S.R., 2001. New Early Pliocene Cercopithecidae (Mammalia: Primates) from Aramis, Middle Awash Valley, Ethiopia. American Museum Novitates 3350, 1–36. https://doi.org/10.1206/0003-0082(2001)350%253C0001:NEPCMP%253E2.0.CO;2	Herbivore	PBDB	arboreal	PBDB
Laccopithecus	3	Moyà‐Solà, S., Köhler, M., Alba, D.M., 2001. Egarapithecus narcisoi , a new genus of Pliopithecidae (primates, catarrhini) from the Late Miocene of Spain. American J Phys Anthropol 114, 312–324. https://doi.org/10.1002/ajpa.1043	Omnivore	PBDB	arboreal	PBDB
Lagomeryx	3	NOWdatabase	Herbivore	NOWdatabase	ground dwelling	PBDB
Lantiantragus	5&6	Chen, G., Zhang, Z., 2004. Lantiantragus gen. nov. (Urmiatheriinae, Bovidae, Artiodactyla) from the Bahe Formation, Lantian, China. Vertebrata PalAsiatica 205–215.	Herbivore	NOWdatabase	ground dwelling	PBDB
Lartetotherium	7&8	NOWdatabase	Herbivore	NOWdatabase	ground dwelling	NOWdatabase
Leptailurus	3&4	NOWdatabase	Carnivore	NOWdatabase	scansorial	PBDB
Leptobos	6	NOWdatabase	Herbivore	NOWdatabase	ground dwelling	PBDB
Liberiictis	2	PanTHERIA	Carnivore	Kissling et al., 2014	ground dwelling	PBDB
Libralces	6	PBDB	Herbivore	NOWdatabase	ground dwelling	PBDB
Libycosaurus	7	Lihoreau, F., Barry, J., Blondel, C., Chaimanee, Y., Jaeger, J. ‐J., Brunet, M., 2007. Anatomical revision of the genus Merycopotamus (Artiodactyla; Anthracotheriidae): its significance for Late Miocene mammal dispersal in Asia. Palaeontology 50, 503–524. https://doi.org/10.1111/j.1475-4983.2006.00643.x	Herbivore	PBDB	ground dwelling	PBDB
Libypithecus	3	Bibi, F., Cantalapiedra, J.L., 2023. Plio-Pleistocene African megaherbivore losses associated with community biomass restructuring. Science 380, 1076–1080. https://doi.org/10.1126/science.add8366	Herbivore	PBDB	arboreal	PBDB
Libytherium	7	PBDB	Herbivore	NOWdatabase	ground dwelling	PBDB
Limnonyx	2&3	NOWdatabase	Carnivore	NOWdatabase	amphibious	PBDB
Listriodon	5&6	NOWdatabase	Herbivore	NOWdatabase	ground dwelling	NOWdatabase
Litocranius	4&5	PanTHERIA	Herbivore	Kissling et al., 2014	ground dwelling	PBDB
Lokotunjailurus	5&6	NOWdatabase	Carnivore	NOWdatabase	scansorial	PBDB
Lophocebus	3	NOWdatabase	Herbivore	PBDB	arboreal	PBDB
Loris	1	PanTHERIA	Omnivore&Carnivore	Kissling et al., 2014	arboreal	PBDB
Loxodonta	8&9	NOWdatabase	Herbivore	NOWdatabase	ground dwelling	PBDB
Lucentia	3&4	NOWdatabase	Herbivore	NOWdatabase	ground dwelling	PBDB
Lupulella	3	NOWdatabase	Carnivore	PBDB	ground dwelling	PBDB
Lutra	2	NOWdatabase	Carnivore	NOWdatabase	amphibious	PBDB
Lutraeximia	3	Cherin, M., Iurino, D.A., Willemsen, G., Carnevale, G., 2016. A new otter from the Early Pleistocene of Pantalla (Italy), with remarks on the evolutionary history of Mediterranean Quaternary Lutrinae (Carnivora, Mustelidae). Quaternary Science Reviews 135, 92–102. https://doi.org/10.1016/j.quascirev.2016.01.008	Carnivore	PBDB	scansorial	PBDB
Lutrogale	2	PanTHERIA	Carnivore	Kissling et al., 2014	scansorial	PBDB
Lycaon	3&4	PanTHERIA	Carnivore	Kissling et al., 2014	ground dwelling	PBDB
Lycyaena	3	NOWdatabase	Carnivore	NOWdatabase	ground dwelling	PBDB
Lycyaenops	3	NOWdatabase	Carnivore	PBDB	ground dwelling	PBDB
Lynx	3	NOWdatabase	Carnivore	NOWdatabase	scansorial	PBDB
Macaca	2	NOWdatabase	Herbivore	Kissling et al., 2014	scansorial	NOWdatabase
Machairodus	6	NOWdatabase	Carnivore	NOWdatabase	scansorial	PBDB
Macrogalidia	2&3	PanTHERIA	Carnivore	Kissling et al., 2014	arboreal	PBDB
Macrotragus	5&6	Chen, G., Zhang, Z., 2007. Restudy of Chinese fossil bovids referred to Protoryx (Bovidae, Artiodactyla). Vertebrata PalAsiatica 98–109. https://doi.org/10.19615/j.cnki.1000-3118.2007.02.002	Herbivore	NOWdatabase	ground dwelling	PBDB
Madoqua	2	NOWdatabase	Herbivore	NOWdatabase	ground dwelling	NOWdatabase
Magericyon	5&6	NOWdatabase	Carnivore	NOWdatabase	ground dwelling	PBDB
Majoreas	5	Kostopoulos, D., 2004. Revision of some late Miocene spiral horned antelopes (Bovidae, Mammalia). Neues Jahrbuch fur Geologie und Palaontologie - Abhandlungen 231, 167–190. https://doi.org/10.1127/njgpa/231/2004/167	Herbivore	NOWdatabase	ground dwelling	PBDB
Makapania	5&6	Faith, J.T., Rowan, J., Du, A., 2019. Early hominins evolved within non-analog ecosystems. Proc Natl Acad Sci USA 116, 21478–21483. https://doi.org/10/gf98q5	Herbivore	NOWdatabase	ground dwelling	PBDB
Mammut	9	NOWdatabase	Herbivore	NOWdatabase	ground dwelling	PBDB
Mammuthus	9&10	NOWdatabase	Herbivore	NOWdatabase	ground dwelling	PBDB
Mandrillus	3&4	PanTHERIA	Carnivore	Kissling et al., 2014	arboreal	PBDB
Marcetia	1&2	NOWdatabase	Carnivore	NOWdatabase	scansorial	PBDB
Maremmia	5&6	NOWdatabase	Herbivore	NOWdatabase	ground dwelling	PBDB
Martes	2&3	NOWdatabase	Omnivore&Carnivore	Kissling et al., 2014	scansorial	NOWdatabase
Mastodon	9	Lucas, S., Morgan, G., 2008. Taxonomy of Rhynchotherium (Mammalia, Proboscidea) from the Miocene-Pliocene of North America. New Mexico Museum of Natural History and Science 44, 71–87.	Herbivore	NOWdatabase	ground dwelling	PBDB
Mececyon	3	Van Der Geer, A.A.E., Lyras, G.A., Volmer, R., 2018. Insular dwarfism in canids on Java (Indonesia) and its implication for the environment of Homo erectus during the Early and earliest Middle Pleistocene. Palaeogeography, Palaeoclimatology, Palaeoecology 507, 168–179. https://doi.org/10.1016/j.palaeo.2018.07.009	Carnivore	Van Der Geer, A.A.E., Lyras, G.A., Volmer, R., 2018. Insular dwarfism in canids on Java (Indonesia) and its implication for the environment of Homo erectus during the Early and earliest Middle Pleistocene. Palaeogeography, Palaeoclimatology, Palaeoecology 507, 168–179. https://doi.org/10.1016/j.palaeo.2018.07.009	ground dwelling	Van Der Geer, A.A.E., Lyras, G.A., Volmer, R., 2018. Insular dwarfism in canids on Java (Indonesia) and its implication for the environment of Homo erectus during the Early and earliest Middle Pleistocene. Palaeogeography, Palaeoclimatology, Palaeoecology 507, 168–179. https://doi.org/10.1016/j.palaeo.2018.07.009
Megaceroides	4&5	Croitor, R., 2016. Systematical position and paleoecology of the endemic deer Megaceroides algericus Lydekker, 1890 (Cervidae, Mammalia) from the late Pleistocene-early Holocene of North Africa. Geobios 49, 265–283. https://doi.org/10.1016/j.geobios.2016.05.002	Herbivore	NOWdatabase	ground dwelling	PBDB
Megaloceros	7	NOWdatabase	Herbivore	NOWdatabase	ground dwelling	PBDB
Megalotragus	5&6	NOWdatabase	Herbivore	NOWdatabase	ground dwelling	PBDB
Megalovis	7	Croitor, R., Robinson, C., Curran, S., Terhune, C., Drăgușin, V., Pobiner, B., Popescu, A., Petculescu, A., 2024. Early pleistocene ruminants (Artiodactyla, Mammalia) from the Dacian Basin (South Romania) before and after the Pachycrocuta event: implications for hominin dispersals in Western Eurasia. Historical Biology 36, 485–533. https://doi.org/10.1080/08912963.2023.2167602	Herbivore	NOWdatabase	ground dwelling	PBDB
Megantereon	5	NOWdatabase	Carnivore	NOWdatabase	scansorial	PBDB
Megatapirus	7	NOWdatabase	Herbivore	NOWdatabase	ground dwelling	PBDB
Meiniogale	5	Morlo, M., Peigné, S., 2010. Molecular and morphological evidence for Ailuridae and a review of its genera, in: Goswami, A., Friscia, A. (Eds.), Carnivoran Evolution. Cambridge University Press, pp. 92–140. https://doi.org/10.1017/CBO9781139193436.005	Carnivore	NOWdatabase	ground dwelling	Morlo, M., Peigné, S., 2010. Molecular and morphological evidence for Ailuridae and a review of its genera, in: Goswami, A., Friscia, A. (Eds.), Carnivoran Evolution. Cambridge University Press, pp. 92–140. https://doi.org/10.1017/CBO9781139193436.005
Meles	2	NOWdatabase	Omnivore	NOWdatabase	semifossorial	PBDB
Mellivora	3	NOWdatabase	Carnivore	NOWdatabase	semifossorial	PBDB
Melodon	3	NOWdatabase	Carnivore	PBDB	scansorial	PBDB
Melogale	1&2	NOWdatabase	Omnivore&Carnivore	Kissling et al., 2014	semifossorial	PBDB
Melursus	5	NOWdatabase	Herbivore&Omnivore	NOWdatabase	ground dwelling	PBDB
Menelikia	5&6	NOWdatabase	Herbivore&Omnivore	NOWdatabase	ground dwelling	PBDB
Merycopotamus	7	NOWdatabase	Omnivore&Carnivore	PBDB	amphibious	PBDB
Mesembriacerus	6	NOWdatabase	Omnivore&Herbivore	NOWdatabase	ground dwelling	PBDB
Mesembriportax	5&6	Marra, A.C., 2018. Tragoportax cf. rugosifrons (Schlosser, 1904) from the late Miocene of Cessaniti (Southern Italy). Comptes Rendus Palevol 17, 378–387. https://doi.org/10.1016/j.crpv.2018.01.003	Herbivore	NOWdatabase	ground dwelling	PBDB
Mesochoerus	5	NOWdatabase	Omnivore	PBDB	ground dwelling	PBDB
Mesomephitis	2&3	NOWdatabase	Carnivore	NOWdatabase	scansorial	PBDB
Mesopithecus	3	NOWdatabase	Herbivore	NOWdatabase	arboreal	PBDB
Metacervocerus	5&6	NOWdatabase	Herbivore	NOWdatabase	ground dwelling	PBDB
Metacervulus	4&5	Croitor, R., 2022. Paleobiogeography of Crown Deer. Earth 3, 1138–1160. https://doi.org/10.3390/earth3040066	Herbivore	NOWdatabase	ground dwelling	PBDB
Metahyaena	3	NOWdatabase	Carnivore	NOWdatabase	ground dwelling	NOWdatabase
Metailurus	4&5	NOWdatabase	Carnivore	NOWdatabase	scansorial	PBDB
Metaschizotherium	7&8&9	NOWdatabase	Herbivore	NOWdatabase	ground dwelling	PBDB
Metridiochoerus	5&6&7	NOWdatabase	Herbivore	PBDB	ground dwelling	PBDB
Micromeryx	2	NOWdatabase	Herbivore	NOWdatabase	ground dwelling	PBDB
Miohyaenotherium	3	NOWdatabase	Carnivore	NOWdatabase	ground dwelling	NOWdatabase
Miomachairodus	6	NOWdatabase	Carnivore	NOWdatabase	scansorial	PBDB
Miopithecus	1	Plavcan, J.M., Ward, C.V., Kay, R.F., Manthi, F.K., 2019. A diminutive Pliocene guenon from Kanapoi, West Turkana, Kenya. Journal of Human Evolution 135, 102623. https://doi.org/10.1016/j.jhevol.2019.05.011	Herbivore&Omnivore	Kissling et al., 2014	arboreal	PBDB
Miotragocerus	6	NOWdatabase	Herbivore	NOWdatabase	ground dwelling	PBDB
Mitilanotherium	6	NOWdatabase	Herbivore	NOWdatabase	ground dwelling	PBDB
Moschiola	2	PanTHERIA	Herbivore	Kissling et al., 2014	ground dwelling	PBDB
Moschus	2&3	NOWdatabase	Herbivore	NOWdatabase	ground dwelling	PBDB
Mungos	1&2	NOWdatabase	Carnivore	NOWdatabase	ground dwelling	PBDB
Muntiacus	2&3	PanTHERIA	Herbivore	NOWdatabase	ground dwelling	PBDB
Mustela	1&2	NOWdatabase	Carnivore	NOWdatabase	scansorial	NOWdatabase
Muva	5	Manamendra-Arachchi, K.N., 2022. Sri Lanka’s Lost Animals: The Pleistocene Period.	Herbivore	NOWdatabase	ground dwelling	NOWdatabase
Mydaus	2	PanTHERIA	Carnivore	Kissling et al., 2014	ground dwelling	PBDB
Naemorhedus	3	NOWdatabase	Herbivore	NOWdatabase	ground dwelling	PBDB
Nandinia	2	PanTHERIA	Omnivore	PBDB	arboreal	PBDB
Nanger	4&5	NOWdatabase	Herbivore	NOWdatabase	ground dwelling	NOWdatabase
Nannomephitis	2	CarniFOSS	Carnivore	CarniFOSS	scansorial	PBDB
Nasalis	3&4	PanTHERIA	Herbivore	Kissling et al., 2014	arboreal	PBDB
Neofelis	3	NOWdatabase	Carnivore	NOWdatabase	scansorial	PBDB
Neotragus	2	PanTHERIA	Herbivore	Kissling et al., 2014	ground dwelling	PBDB
Nesogoral	5	Palombo, M.R., Rozzi, R., Bover, P., 2013. The endemic bovids from Sardinia and the Balearic Islands: State of the art. Geobios 46, 127–142. https://doi.org/10.1016/j.geobios.2012.10.011	Herbivore	NOWdatabase	ground dwelling	NOWdatabase
Nesotragus	2	Bärmann, E.V., Schikora, T., 2014. The polyphyly of Neotragus – Results from genetic and morphometric analyses. Mammalian Biology 79, 283–286. https://doi.org/10.1016/j.mambio.2014.01.001	Herbivore	Kissling et al., 2014	ground dwelling	PBDB
Nestoritherium	5&6	PBDB	Herbivore	NOWdatabase	ground dwelling	PBDB
Nilgiritragus	5	Pillay, R., Miller, D.A.W., Raghunath, R., Joshi, A.A., Mishra, C., Johnsingh, A.J.T., Madhusudan, M.D., 2022. Using interview surveys and multispecies occupancy models to inform vertebrate conservation. Conservation Biology 36, e13832. https://doi.org/10.1111/cobi.13832	Herbivore	Kissling et al., 2014	ground dwelling	Pillay, R., Miller, D.A.W., Raghunath, R., Joshi, A.A., Mishra, C., Johnsingh, A.J.T., Madhusudan, M.D., 2022. Using interview surveys and multispecies occupancy models to inform vertebrate conservation. Conservation Biology 36, e13832. https://doi.org/10.1111/cobi.13832
Nipponicervus	6	Dong, W., Bai, W., Pan, Y., Liu, W., 2020. New material of Cervidae (Artiodactyla, Mammalia) from Xinyaozi Ravine in Shanxi, North China. Vertebrata PalAsiatica 58, 221–248.	Herbivore	NOWdatabase	ground dwelling	PBDB
Nisidorcas	3&4	NOWdatabase	Herbivore	NOWdatabase	ground dwelling	PBDB
Nitidarcus	5&6	Faith, J.T., Rowan, J., Du, A., 2019. Early hominins evolved within non-analog ecosystems. Proc Natl Acad Sci USA 116, 21478–21483. https://doi.org/10/gf98q5	Herbivore	PBDB	ground dwelling	PBDB
Nomascus	3	Zhang, Y., Jin, C., Wang, Y., Ortiz, A., He, K., Harrison, T., 2018. Fossil gibbons (Mammalia, Hylobatidae) from the Pleistocene of Chongzuo, Guangxi, China. Vertebrata PalAsiatica 56, 248–263.	Herbivore	Kissling et al., 2014	arboreal	PBDB
Norbertia	5&6	Alcalá, L., Morales, J., 1997. A primitive caprine from the Upper Vallesian of La Roma 2 (Alfambra, Teruel, Aragon, Spain). Comptes Rendus de l’Académie des Sciences - Series IIA - Earth and Planetary Science 324, 947–953. https://doi.org/10.1016/S1251-8050(97)82509-8	Herbivore	NOWdatabase	ground dwelling	NOWdatabase
Notochoerus	6&7	NOWdatabase	Herbivore	NOWdatabase	ground dwelling	NOWdatabase
Numidocapra	5&6	Faith, J.T., Rowan, J., Du, A., 2019. Early hominins evolved within non-analog ecosystems. Proc Natl Acad Sci USA 116, 21478–21483. https://doi.org/10/gf98q5	Herbivore	NOWdatabase	ground dwelling	PBDB
Nyanzachoerus	5&6&7	NOWdatabase	Herbivore	NOWdatabase	ground dwelling	NOWdatabase
Nyctereutes	2	NOWdatabase	Omnivore	NOWdatabase	ground dwelling	NOWdatabase
Nycticebus	1	PanTHERIA	Herbivore&Omnivore	Kissling et al., 2014	arboreal	PBDB
Oioceros	5&6	NOWdatabase	Herbivore	NOWdatabase	ground dwelling	PBDB
Okapia	6	PanTHERIA	Herbivore	Kissling et al., 2014	ground dwelling	PBDB
Olonbulukia	5&6	Wang, S., Yang, Q., Zhao, Y., Li, C., Shi, Q., Zong, L., Ye, J., 2019. New Olonbulukia material and its related assemblage reveal an early radiation of stem Caprini along the north of the Tibetan Plateau. J. Paleontol. 93, 385–397. https://doi.org/10.1017/jpa.2018.65	Herbivore	NOWdatabase	ground dwelling	PBDB
Onotragus	5&6	Ellerman, J.R., Morrison-Scott, T.C.S., Hayman, R.W., 1953. Southern african mammals 1758–1951: a reclassification. British Museum (Natural History), London.	Herbivore	NOWdatabase	ground dwelling	Ellerman, J.R., Morrison-Scott, T.C.S., Hayman, R.W., 1953. Southern african mammals 1758–1951: a reclassification. British Museum (Natural History), London.
Orchonoceros	6	Vislobokova, I., Dmitrieva, E., Kalmykov, N., 1995. Artiodactyls From the Late Pliocene of Udunga, Western Trans-Baikal, Russia. Journal of Vertebrate Paleontology 15, 146–159. https://doi.org/10.1080/02724634.1995.10011214	Herbivore	NOWdatabase	ground dwelling	PBDB
Oreopithecus	4	NOWdatabase	Herbivore	NOWdatabase	ground dwelling	NOWdatabase
Oreotragus	4&5	NOWdatabase	Herbivore	NOWdatabase	ground dwelling	PBDB
Oriensictis	3	Jiangzuo, Q., 2019. Discovery of Enhydrictis (Mustelidae, Carnivora, Mammalia) cranium in Puwan, Dalian, Northeast China demonstrates repeated intracontinental migration during the Pleistocene. Quaternary International. https://doi.org/10.1016/j.quaint.2019.01.024	Carnivore	PBDB	scansorial	PBDB
Orrorin	4&5	Grabowski, M., Hatala, K.G., Jungers, W.L., 2018. Body mass estimates of the earliest possible hominins and implications for the last common ancestor. Journal of Human Evolution 122, 84–92. https://doi.org/10.1016/j.jhevol.2018.05.001	Omnivore	PBDB	ground dwelling	PBDB
Orthostonyx	6	Rössner, G.E., Mörs, T., 2001. A new record of the enigmatic Eurasian Miocene ruminant artiodactyl Orygotherium. Journal of Vertebrate Paleontology 21, 591–595. https://doi.org/10.1671/0272-4634(2001)021%255B0591:ANROTE%255D2.0.CO;2	Herbivore	Rössner, G.E., Mörs, T., 2001. A new record of the enigmatic Eurasian Miocene ruminant artiodactyl Orygotherium. Journal of Vertebrate Paleontology 21, 591–595. https://doi.org/10.1671/0272-4634(2001)021%255B0591:ANROTE%255D2.0.CO;2	ground dwelling	Rössner, G.E., Mörs, T., 2001. A new record of the enigmatic Eurasian Miocene ruminant artiodactyl Orygotherium. Journal of Vertebrate Paleontology 21, 591–595. https://doi.org/10.1671/0272-4634(2001)021%255B0591:ANROTE%255D2.0.CO;2
Orygotherium	3	NOWdatabase	Herbivore	NOWdatabase	ground dwelling	PBDB
Oryx	5&6	NOWdatabase	Herbivore	NOWdatabase	ground dwelling	PBDB
Otocolobus	2	PanTHERIA	Carnivore	Kissling et al., 2014	ground dwelling	PBDB
Otocyon	2&3	NOWdatabase	Carnivore	NOWdatabase	ground dwelling	PBDB
Otolemur	1&2	PanTHERIA	Omnivore	PBDB	arboreal	PBDB
Ouranopithecus	5	NOWdatabase	Omnivore	PBDB	arboreal	PBDB
Ourebia	4	NOWdatabase	Herbivore	NOWdatabase	ground dwelling	PBDB
Ouzocerus	5	NOWdatabase	Herbivore	NOWdatabase	ground dwelling	NOWdatabase
Ovibos	7	NOWdatabase	Herbivore	NOWdatabase	ground dwelling	PBDB
Ovis	4	NOWdatabase	Herbivore	NOWdatabase	ground dwelling	PBDB
Pachycrocuta	5	NOWdatabase	Carnivore	NOWdatabase	ground dwelling	NOWdatabase
Pachygazella	3&5	Gentry, A.W., 1992. The subfamilies and tribes of the family Bovidae. Mammal Review 22, 1–32. https://doi.org/10/bzpk8f	Herbivore	NOWdatabase	ground dwelling	PBDB
Pachyportax	6&7	NOWdatabase	Herbivore	NOWdatabase	ground dwelling	PBDB
Pachytragus	4&5	Solounias, N., Moelleken, S.M.C., 1992. Dietary adaptations of two goat ancestors and evolutionary considerations. Geobios 25, 797–809. https://doi.org/10.1016/S0016-6995(92)80061-H	Herbivore	NOWdatabase	ground dwelling	PBDB
Paguma	2	PanTHERIA	Omnivore	PBDB	arboreal	PBDB
Palaeogiraffa	8	NOWdatabase	Herbivore	NOWdatabase	ground dwelling	PBDB
Palaeoloxodon	9&10	NOWdatabase	Herbivore	NOWdatabase	ground dwelling	PBDB
Palaeoreas	5	NOWdatabase	Herbivore	NOWdatabase	ground dwelling	PBDB
Palaeoryx	5&6	NOWdatabase	Herbivore	NOWdatabase	ground dwelling	PBDB
Palaeotragiscus	4&5	Watson, V.& P.I., 1995. Oreotragus major Wells and Oreotragus oreotragus (Zimmerman) (Mammalia: Bovidae): two species? Annals of the Transvaal Museum 36, 183–191. https://doi.org/10.10520/AJA00411752_66	Herbivore	NOWdatabase	ground dwelling	NOWdatabase
Palaeotragus	6&7	NOWdatabase	Herbivore	NOWdatabase	ground dwelling	PBDB
Paludolutra	4	Wang, X., Grohé, C., Su, D.F., White, S.C., Ji, X., Kelley, J., Jablonski, N.G., Deng, T., You, Y., Yang, X., 2018. A new otter of giant size, Siamogale melilutra sp. nov. (Lutrinae: Mustelidae: Carnivora), from the latest Miocene Shuitangba site in north-eastern Yunnan, south-western China, and a total-evidence phylogeny of lutrines. Journal of Systematic Palaeontology 16, 39–65. https://doi.org…	Carnivore	NOWdatabase	amphibious	PBDB
Pan	4&5	PanTHERIA	Omnivore	PBDB	ground dwelling	PBDB
Pannonictis	4	Colombero, S., Pavia, M., Rook, L., 2012. Pannonictis nestii (Galictinae, Mustelidae), a new element in the vertebrate association of the human site of Pirro Nord (Italy, Early Pleistocene). Geodiversitas 34, 665–681. https://doi.org/10.5252/g2012n3a11	Carnivore	PBDB	scansorial	PBDB
PanTHERIA	4&5&6	NOWdatabase	Carnivore	NOWdatabase	scansorial	PBDB
Pantholops	4	PanTHERIA	Herbivore	Kissling et al., 2014	ground dwelling	PBDB
Papio	3&4	PanTHERIA	Omnivore	Kissling et al., 2014	arboreal	PBDB
Parabos	5&6	Crégut-Bonnoure, E., Tsoukala, E., 2017. The Pliocene Artiodactyla and Proboscidea (Mammalia) from Gephyra (lower Axios valley, Macedonia, Greece). Discovery of a new boselaphine. Quaternary International 445, 200–214. https://doi.org/10.1016/j.quaint.2016.10.022	Herbivore	NOWdatabase	ground dwelling	PBDB
Paracamelus	7&8	NOWdatabase	Herbivore	NOWdatabase	ground dwelling	PBDB
Paracervulus	2&3	Azanza, B., Montoya, P., 1995. A new deer from the lower Turolian of Spain. J. Paleontol. 69, 1163–1175. https://doi.org/10.1017/S0022336000038142	Herbivore	NOWdatabase	ground dwelling	PBDB
Parachleuastochoerus	4	NOWdatabase	Herbivore	NOWdatabase	ground dwelling	NOWdatabase
Paracolobus	3	NOWdatabase	Herbivore	NOWdatabase	arboreal	PBDB
Paracynictis	2	PanTHERIA	Carnivore	Kissling et al., 2014	ground dwelling	PBDB
Paradolichopithecus	4	NOWdatabase	Herbivore	NOWdatabase	arboreal	PBDB
Paradoxurus	2	PanTHERIA	Omnivore&Herbivore	Kissling et al., 2014	arboreal	PBDB
Paragalago	1	PBDB	Carnivore	PBDB	arboreal	PBDB
Parahyaena	4&5	NOWdatabase	Carnivore	PBDB	ground dwelling	PBDB
Parailurus	3&4	NOWdatabase	Carnivore	NOWdatabase	ground dwelling	NOWdatabase
Paralutra	2&3	NOWdatabase	Herbivore	NOWdatabase	amphibious	PBDB
Paramachaerodus	4&5	NOWdatabase	Carnivore	NOWdatabase	scansorial	PBDB
Paramartes	2&3	NOWdatabase	Carnivore	PBDB	scansorial	PBDB
Parameles	1&2	Young, C.C., Liu, P.T., 1950. On The Mammalian Fauna at Koloshan near Chungking, Szechuan. Bulletin of the Geological Society of China 30, 43–91. https://doi.org/10.1111/j.1755-6724.1950.mp30001006.x	Carnivore	NOWdatabase	scansorial	Young, C.C., Liu, P.T., 1950. On The Mammalian Fauna at Koloshan near Chungking, Szechuan. Bulletin of the Geological Society of China 30, 43–91. https://doi.org/10.1111/j.1755-6724.1950.mp30001006.x
Paranthropus	4&5	NOWdatabase	Omnivore	PBDB	ground dwelling	PBDB
Parantidorcas	4&5	Sahnouni, M., Van Der Made, J., Everett, M., 2011. Ecological background to Plio-Pleistocene hominin occupation in North Africa: the vertebrate faunas from Ain Boucherit, Ain Hanech and El-Kherba, and paleosol stable-carbon-isotope studies from El-Kherba, Algeria. Quaternary Science Reviews 30, 1303–1317. https://doi.org/10.1016/j.quascirev.2010.01.002	Herbivore	NOWdatabase	ground dwelling	PBDB
Paraoioceros	5&6	NOWdatabase	Herbivore	NOWdatabase	ground dwelling	NOWdatabase
Parapapio	3	NOWdatabase	Herbivore	NOWdatabase	arboreal	PBDB
Parapresbytis	4	Egi, N., Nakatsukasa, M., Kalmykov, N.P., Maschenko, E.N., Takai, M., 2007. Distal humerus and ulna of Parapresbytis (Colobinae) from the Pliocene of Russia and Mongolia: phylogenetic and ecological implications based on elbow morphology. AS 115, 107–117. https://doi.org/10.1537/ase.061008	Herbivore	NOWdatabase	arboreal	NOWdatabase
Paraprotoryx	7	Shi, Q., 2023. Fossil bovids from the Linxia Basin of Gansu Province, China, and their implications for regional biostratigraphy, palaeogeography and palaeoecology. Palaeogeography, Palaeoclimatology, Palaeoecology 619, 111543. https://doi.org/10.1016/j.palaeo.2023.111543	Herbivore	NOWdatabase	ground dwelling	PBDB
Parastrepsiceros	5	Hermier, R., Merceron, G., Kostopoulos, D.S., 2020. The emblematic Eurasian Villafranchian antelope Gazellospira (Mammalia: Bovidae): New insights from the Lower Pleistocene Dafnero fossil sites (Northern Greece). Geobios 61, 11–29. https://doi.org/10.1016/j.geobios.2020.06.006	Herbivore	NOWdatabase	ground dwelling	NOWdatabase
Parataxidea	5	NOWdatabase	Carnivore	NOWdatabase	scansorial	PBDB
Paratragocerus	6	NOWdatabase	Herbivore	NOWdatabase	ground dwelling	PBDB
Pardofelis	2	PanTHERIA	Carnivore	Kissling et al., 2014	arboreal	PBDB
Parenhydriodon	2	Papp, A., Thenius, E., 1954. Vösendorf–ein lebensbild aus dem pannon des wiener beckens. Mitt. Geol. Ges. Wien 46, 1–108.	Carnivore	NOWdatabase	scansorial	Papp, A., Thenius, E., 1954. Vösendorf–ein lebensbild aus dem pannon des wiener beckens. Mitt. Geol. Ges. Wien 46, 1–108.
Parmularius	5&6	NOWdatabase	Herbivore	NOWdatabase	ground dwelling	NOWdatabase
Pavlodaria	4&5	Croitor, R., 2022. Paleobiogeography of Crown Deer. Earth 3, 1138–1160. https://doi.org/10.3390/earth3040066	Herbivore	NOWdatabase	ground dwelling	PBDB
Pelea	4	PanTHERIA	Herbivore	NOWdatabase	ground dwelling	NOWdatabase
Pelorovis	6&7	NOWdatabase	Herbivore	NOWdatabase	ground dwelling	PBDB
Percrocuta	5	NOWdatabase	Carnivore	NOWdatabase	ground dwelling	PBDB
Perodicticus	1	PanTHERIA	Herbivore	Kissling et al., 2014	arboreal	PBDB
Phacochoerus	6&7	NOWdatabase	Omnivore	PBDB	ground dwelling	PBDB
Pheraios	4&5	Kostopoulos, D.S., Koufos, G.D., 2006. Pheraios chryssomallos , gen. et sp. nov. (Mammalia, Bovidae, Tragelaphini), from the late Miocene of Thessaly (Greece): implications for tragelaphin biogeography. Journal of Vertebrate Paleontology 26, 436–445. https://doi.org/10.1671/0272-4634(2006)26%255B436:PCGESN%255D2.0.CO;2	Herbivore	NOWdatabase	ground dwelling	PBDB
Philantomba	2	PBDB	Herbivore	Kissling et al., 2014	ground dwelling	PBDB
Phronetragus	4&5	Meladze, Г.К., 1985. Обзор гиппарионовых фаун Кавказа. Alexander Doweld.	Herbivore	NOWdatabase	ground dwelling	NOWdatabase
Piliocolobus	3	PBDB	Herbivore	PBDB	arboreal	PBDB
Platybelodon	8	NOWdatabase	Herbivore	NOWdatabase	ground dwelling	PBDB
Platycemas	4	Croitor, R., 2022. Paleobiogeography of Crown Deer. Earth 3, 1138–1160. https://doi.org/10.3390/earth3040066	Herbivore	NOWdatabase	ground dwelling	NOWdatabase
Plesiaddax	5&6	NOWdatabase	Herbivore	NOWdatabase	ground dwelling	PBDB
Plesiogulo	3	NOWdatabase	Carnivore	NOWdatabase	scansorial	PBDB
Plesiohipparion	5&6	NOWdatabase	Herbivore	NOWdatabase	ground dwelling	PBDB
Plesiomeles	3	NOWdatabase	Carnivore	NOWdatabase	semifossorial	PBDB
Pliocervus	4&5	NOWdatabase	Herbivore	NOWdatabase	ground dwelling	PBDB
Pliocrocuta	5	NOWdatabase	Carnivore	NOWdatabase	ground dwelling	NOWdatabase
Pliopapio	3	Frost, S.R., 2001. New Early Pliocene Cercopithecidae (Mammalia: Primates) from Aramis, Middle Awash Valley, Ethiopia. American Museum Novitates 3350, 1–36. https://doi.org/10.1206/0003-0082(2001)350%253C0001:NEPCMP%253E2.0.CO;2	Herbivore	PBDB	arboreal	PBDB
Pliotragus	5	Andreev, A., 2012. Late Pliocene/Early Pleistocene environments of the Siberian Arctic inferred from the Lake El’gygytgyn pollen record. Quaternary International, XVIII INQUA Congress, 21st–27th July, 2011, Bern, Switzerland 279–280, 19. https://doi.org/10.1016/j.quaint.2012.07.079	Herbivore	NOWdatabase	ground dwelling	PBDB
Plioviverrops	3	NOWdatabase	Carnivore	NOWdatabase	ground dwelling	NOWdatabase
Poecilictis	1	Geraads, D., 2016. Pleistocene Carnivora (Mammalia) from Tighennif (Ternifine), Algeria. Geobios 49, 445–458. https://doi.org/10.1016/j.geobios.2016.09.001	Carnivore	PBDB	scansorial	PBDB
Poecilogale	1	PanTHERIA	Carnivore	Kissling et al., 2014	scansorial	PBDB
Poephagus	6&7	NOWdatabase	Herbivore	NOWdatabase	ground dwelling	PBDB
Poiana	1	PanTHERIA	Omnivore	Kissling et al., 2014	scansorial	PBDB
Polgardia	3	NOWdatabase	Carnivore	NOWdatabase	scansorial	NOWdatabase
Pongo	4&5	PanTHERIA	Herbivore	Kissling et al., 2014	arboreal	PBDB
Pontoceros	7	Vekua, A., 2012. New Spiral-Horned Antelope in Dmanisi Fauna. Bull. Georg. Natl. Acad. Sci 6, 139–144.	Herbivore	NOWdatabase	ground dwelling	NOWdatabase
Porcula	3	Chakravorty, P., Sanyal, S., 2017. Conservation of the pygmy hog in india. pp. 95–104.	Omnivore	PBDB	ground dwelling	PBDB
Potamochoerus	5&6	NOWdatabase	Herbivore	NOWdatabase	ground dwelling	NOWdatabase
Praedamalis	5	NOWdatabase	Herbivore	NOWdatabase	ground dwelling	NOWdatabase
Praemegaceros	6	NOWdatabase	Herbivore	NOWdatabase	ground dwelling	PBDB
Praeovibos	6&7	Harington, R., 1961. History, Distribution and Ecology of the Muskoxen.	Herbivore	NOWdatabase	ground dwelling	PBDB
Praesinomegaceros	5	NOWdatabase	Herbivore	NOWdatabase	ground dwelling	PBDB
Prepoecilogale	1	Geraads, D., 2016. Pleistocene Carnivora (Mammalia) from Tighennif (Ternifine), Algeria. Geobios 49, 445–458. https://doi.org/10.1016/j.geobios.2016.09.001	Carnivore	NOWdatabase	scansorial	PBDB
Presbytis	3	PanTHERIA	Herbivore	Kissling et al., 2014	arboreal	PBDB
Primelephas	8&9	NOWdatabase	Herbivore	NOWdatabase	ground dwelling	PBDB
Prionailurus	2	NOWdatabase	Carnivore	NOWdatabase	scansorial	PBDB
Prionodon	1	PanTHERIA	Carnivore	Kissling et al., 2014	ground dwelling	PBDB
Pristifelis	3	NOWdatabase	Carnivore	NOWdatabase	scansorial	PBDB
Proamphibos	5	NOWdatabase	Herbivore	NOWdatabase	ground dwelling	PBDB
Probison	8	Sahni, M., Khan, E., 1968. Probison dehmi n.g.n. sp. a recent find of an upper Sivalik bovid. Bayerische Staatssammlung für Paläontologie und Historische Geologie 8, 247–251.	Herbivore	NOWdatabase	ground dwelling	NOWdatabase
Proboscidipparion	6	NOWdatabase	Herbivore	NOWdatabase	ground dwelling	PBDB
Procamptoceras	5	Brugal, J.P., Croitor, R., 2007. Evolution, ecology and biochronology of herbivore associations in Europe during the last 3 million years. Quaternaire 18, 129–152. https://doi.org/10.4000/quaternaire.1014	Herbivore	NOWdatabase	ground dwelling	PBDB
Procapra	3	NOWdatabase	Herbivore	NOWdatabase	ground dwelling	PBDB
Procapreolus	4&5	NOWdatabase	Herbivore	NOWdatabase	ground dwelling	PBDB
Procervulus	4	NOWdatabase	Herbivore	NOWdatabase	ground dwelling	PBDB
Procobus	5&6	NOWdatabase	Herbivore	NOWdatabase	ground dwelling	PBDB
Procolobus	2	PanTHERIA	Herbivore	Kissling et al., 2014	arboreal	PBDB
Procynocephalus	4	Kostopoulos, D.S., Guy, F., Kynigopoulou, Z., Koufos, G.D., Valentin, X., Merceron, G., 2018. A 2 Ma old baboon-like monkey from Northern Greece and new evidence to support the Paradolichopithecus – Procynocephalus synonymy (Primates: Cercopithecidae). Journal of Human Evolution 121, 178–192. https://doi.org/10.1016/j.jhevol.2018.02.012	Herbivore	PBDB	arboreal	PBDB
Prodeinotherium	8	NOWdatabase	Herbivore	NOWdatabase	ground dwelling	PBDB
Proleptobos	6	Duvernois, M.P., 1990. Les leptobos (mammalia, artiodactyla) du villafranchien d’Europe occidentale. Systématique, évolution, biostratigraphie, paléoécologie. Travaux et Documents des Laboratoires de Géologie de Lyon 113, 3–213.	Herbivore	NOWdatabase	ground dwelling	PBDB
Promegantereon	5	NOWdatabase	Carnivore	NOWdatabase	scansorial	PBDB
Promeles	3	NOWdatabase	Carnivore	NOWdatabase	scansorial	PBDB
Promephitis	2	NOWdatabase	Carnivore	NOWdatabase	scansorial	PBDB
Propotamochoerus	6&7	NOWdatabase	Omnivore	NOWdatabase	ground dwelling	NOWdatabase
Proputorius	2&3	NOWdatabase	Carnivore	NOWdatabase	scansorial	NOWdatabase
Prostrepsiceros	5	NOWdatabase	Herbivore	NOWdatabase	ground dwelling	PBDB
Proteles	3	PanTHERIA	Carnivore	Kissling et al., 2014	ground dwelling	PBDB
Protictitherium	2&3	NOWdatabase	Carnivore	NOWdatabase	ground dwelling	NOWdatabase
Protoryx	5&6	NOWdatabase	Herbivore	NOWdatabase	ground dwelling	PBDB
Prototocyon	2	CarniFOSS	Carnivore	PBDB	ground dwelling	PBDB
Protovis	4	Wang, X., Li, Q., Takeuchi, G.T., 2016. Out of Tibet: an early sheep from the Pliocene of Tibet, Protovis himalayensis , genus and species nov. (Bovidae, Caprini), and origin of Ice Age mountain sheep. Journal of Vertebrate Paleontology 36, e1169190. https://doi.org/10.1080/02724634.2016.1169190	Herbivore	PBDB	ground dwelling	PBDB
Protragelaphus	5	NOWdatabase	Herbivore	NOWdatabase	ground dwelling	PBDB
Protragocerus	6	NOWdatabase	Herbivore	NOWdatabase	ground dwelling	PBDB
Protursus	2	CarniFOSS	Carnivore	NOWdatabase	ground dwelling	PBDB
Pseudaelurus	4	NOWdatabase	Carnivore	NOWdatabase	scansorial	NOWdatabase
Pseudalces	4	Flerov, K.K., Shevyreva, N.S., 1965. Pseudalces, Pliocene deer from Ciscaucasus. International Geology Review 7, 931–934. https://doi.org/10.1080/00206816509474162	Herbivore	NOWdatabase	ground dwelling	PBDB
Pseudarctos	3	NOWdatabase	Carnivore	NOWdatabase	ground dwelling	NOWdatabase
Pseudocivetta	3	Peigné, S., De Bonis, L., Mackaye, H.T., Likius, A., Vignaud, P., Brunet, M., 2008. Late Miocene Carnivora from Chad: Herpestidae, Viverridae and small-sized Felidae. Comptes Rendus Palevol 7, 499–527. https://doi.org/10.1016/j.crpv.2008.10.002	Carnivore	PBDB	scansorial	PBDB
Pseudois	4&5	PanTHERIA	Herbivore	NOWdatabase	ground dwelling	PBDB
Pseudoryx	5	Nguyen, T.T., Ménétrey, F., Genini, S., Nguyen, V.L., Vögeli, P., Nguyen, B.X., Stranzinger, G., 2005. Application of bovine microsatellite markers on Saola (Pseudoryx nghetinhensis). J Animal Breeding Genetics 122, 195–198. https://doi.org/10.1111/j.1439-0388.2005.00511.x	Herbivore	Kissling et al., 2014	ground dwelling	PBDB
Puma	5	NOWdatabase	Carnivore	NOWdatabase	scansorial	PBDB
Punjabitherium	8	NOWdatabase	Herbivore	NOWdatabase	ground dwelling	PBDB
Pygathrix	3	PanTHERIA	Herbivore	Kissling et al., 2014	arboreal	PBDB
Qurliqnoria	4&5	Wang, S., Yang, Q., Zhao, Y., Li, C., Shi, Q., Zong, L., Ye, J., 2019. New Olonbulukia material and its related assemblage reveal an early radiation of stem Caprini along the north of the Tibetan Plateau. J. Paleontol. 93, 385–397. https://doi.org/10.1017/jpa.2018.65	Herbivore	NOWdatabase	ground dwelling	PBDB
Rabaticeras	5&6	Faith, J.T., Rowan, J., Du, A., 2019. Early hominins evolved within non-analog ecosystems. Proc Natl Acad Sci USA 116, 21478–21483. https://doi.org/10/gf98q5	Herbivore	NOWdatabase	ground dwelling	PBDB
Rangifer	5&6	NOWdatabase	Herbivore	NOWdatabase	ground dwelling	PBDB
Raphicerus	3&4	PanTHERIA	Herbivore	NOWdatabase	ground dwelling	NOWdatabase
Redunca	4&5	NOWdatabase	Herbivore	NOWdatabase	ground dwelling	PBDB
Rhinoceros	8	NOWdatabase	Herbivore	NOWdatabase	ground dwelling	PBDB
Rhinocolobus	3	NOWdatabase	Herbivore	PBDB	arboreal	PBDB
Rhinopithecus	2	Mittermeier, R.A., Rylands, A.B., Wilson, D.E. (Eds.), 2013. Handbook of the Mammals of the World: Primates: 3. Lynx Edicions, Barcelona.	Omnivore&Herbivore	Kissling et al., 2014	arboreal	PBDB
Rhynchogale	2	PanTHERIA	Carnivore	Kissling et al., 2014	ground dwelling	PBDB
Rucervus	6	Croitor, R., Robinson, C., Curran, S., Terhune, C., Drăgușin, V., Pobiner, B., Popescu, A., Petculescu, A., 2024. Early pleistocene ruminants (Artiodactyla, Mammalia) from the Dacian Basin (South Romania) before and after the Pachycrocuta event: implications for hominin dispersals in Western Eurasia. Historical Biology 36, 485–533. https://doi.org/10.1080/08912963.2023.2167602	Herbivore	NOWdatabase	ground dwelling	PBDB
Rungwecebus	3	PBDB	Herbivore	Kissling et al., 2014	arboreal	PBDB
Rupicapra	4&5	NOWdatabase	Herbivore	NOWdatabase	ground dwelling	PBDB
Rusa	5	Dong, W., Bai, W., Pan, Y., Liu, W., 2020. New material of Cervidae (Artiodactyla, Mammalia) from Xinyaozi Ravine in Shanxi, North China. Vertebrata PalAsiatica 58, 221–248.	Herbivore	NOWdatabase	ground dwelling	PBDB
Sabadellictis	3	NOWdatabase	Carnivore	PBDB	scansorial	PBDB
Sahelanthropus	4&5	Zollikofer, C.P.E., Ponce de León, M.S., Lieberman, D.E., Guy, F., Pilbeam, D., Likius, A., Mackaye, H.T., Vignaud, P., Brunet, M., 2005. Virtual cranial reconstruction of Sahelanthropus tchadensis. Nature 434, 755–759. https://doi.org/10/cw9pdb	Omnivore	PBDB	ground dwelling	PBDB
Sahelictis	2	Peigné, S., De Bonis, L., Mackaye, H.T., Likius, A., Vignaud, P., Brunet, M., 2008. Late Miocene Carnivora from Chad: Herpestidae, Viverridae and small-sized Felidae. Comptes Rendus Palevol 7, 499–527. https://doi.org/10.1016/j.crpv.2008.10.002	Carnivore	PBDB	scansorial	PBDB
Saheloryx	5&6	Geraads, D., Blondel, C., Likius, A., Mackaye, H.T., Vignaud, P., Brunet, M., 2008. New hippotragini (Bovidae, Mammalia) from the Late Miocene of Toros-Menalla (Chad). Journal of Vertebrate Paleontology 28, 231–242. https://doi.org/10.1671/0272-4634(2008)28%255B231:NHBMFT%255D2.0.CO;2	Herbivore	NOWdatabase	ground dwelling	PBDB
Saiga	4&5	NOWdatabase	Herbivore	NOWdatabase	ground dwelling	PBDB
Samokeros	5&6	NOWdatabase	Herbivore	NOWdatabase	ground dwelling	PBDB
Samotherium	6&7	NOWdatabase	Herbivore	NOWdatabase	ground dwelling	PBDB
Samotragus	5&6	NOWdatabase	Herbivore	NOWdatabase	ground dwelling	PBDB
Schansitherium	6&7	Zhang, Z., Gentry, A.W., Kaakinen, A., Liu, L., Kunkka, J.P., Qiu, Z., Sen, S., Scott, R.S., Werdelin, L., Zheng, S., Fortelius, M., 2002. Land mammal faunal sequence of the Late Miocene of China: new evidence from Lantian, Shaanxi Province. Vertebrata PalAsiatica 40, 165–176.	Herbivore	NOWdatabase	ground dwelling	PBDB
Schizoporcus	4	Zhang, Z., Gentry, A.W., Kaakinen, A., Liu, L., Kunkka, J.P., Qiu, Z., Sen, S., Scott, R.S., Werdelin, L., Zheng, S., Fortelius, M., 2002. Land mammal faunal sequence of the Late Miocene of China: new evidence from Lantian, Shaanxi Province. Vertebrata PalAsiatica 40, 165–176.	Herbivore	NOWdatabase	ground dwelling	NOWdatabase
Sciurocheirus	1	PBDB	Omnivore	Kissling et al., 2014	arboreal	PBDB
Selenolophodon	8	PBDB	Herbivore	NOWdatabase	ground dwelling	NOWdatabase
Selenoportax	5&6	Khan, M.A., Iliopoulos, G., Akhtar, M., 2009. Boselaphines (Artiodactyla, Ruminantia, Bovidae) from the Middle Siwaliks of Hasnot, Pakistan. Geobios 42, 739–753. https://doi.org/10.1016/j.geobios.2009.04.003	Herbivore	NOWdatabase	ground dwelling	PBDB
Semigenetta	1&2	NOWdatabase	Carnivore	NOWdatabase	scansorial	PBDB
Semnopithecus	3	PanTHERIA	Herbivore	NOWdatabase	arboreal	PBDB
Shaanxispira	5&6	Zhang, Z., Gentry, A.W., Kaakinen, A., Liu, L., Kunkka, J.P., Qiu, Z., Sen, S., Scott, R.S., Werdelin, L., Zheng, S., Fortelius, M., 2002. Land mammal faunal sequence of the Late Miocene of China: new evidence from Lantian, Shaanxi Province. Vertebrata PalAsiatica 40, 165–176.	Herbivore	NOWdatabase	ground dwelling	PBDB
Shansirhinus	8	NOWdatabase	Herbivore	NOWdatabase	ground dwelling	PBDB
Simatherium	6&7	NOWdatabase	Herbivore	NOWdatabase	ground dwelling	NOWdatabase
Simias	3	Hadi, S., Ziegler, T., Hodges, J.K., 2009. Group Structure and Physical Characteristics of Simakobu Monkeys (Simias concolor) on the Mentawai Island of Siberut, Indonesia. IJFP 80, 74–82. https://doi.org/10.1159/000214226	Herbivore	Kissling et al., 2014	arboreal	PBDB
Simocyon	5	NOWdatabase	Carnivore	NOWdatabase	ground dwelling	PBDB
Sinapodorcas	3&4	NOWdatabase	Herbivore	NOWdatabase	ground dwelling	NOWdatabase
Sinictis	2&3	NOWdatabase	Carnivore	NOWdatabase	scansorial	PBDB
Sinoadapis	2	Chavasseau, O., Chaimanee, Y., Ducrocq, S., Lazzari, V., Pha, P.D., Rugbumrung, M., Surault, J., Tuan, D.M., Jaeger, J.J., 2019. A new primate from the late Eocene of Vietnam illuminates unexpected strepsirrhine diversity and evolution in Southeast Asia. Sci Rep 9, 19983. https://doi.org/10.1038/s41598-019-56255-8	Omnivore	PBDB	arboreal	PBDB
Sinohippus	4&5	NOWdatabase	Herbivore	NOWdatabase	ground dwelling	PBDB
Sinomastodon	8	NOWdatabase	Herbivore	NOWdatabase	ground dwelling	PBDB
Sinomegaceros	6	Mei, H., Zhang, B., Lei, H., Tong, H., 2023. Antler Fossil of Sinomegaceros ordosianus from Nanbaishan Site of Late Pleistocene Age in Yvxian, Hebei Province. Acta Anthropologica Sinica 42, 225–237.	Herbivore	NOWdatabase	ground dwelling	PBDB
Sinoreas	7	Chen, G., Zhang, Z., 2009. Taxonomy and Evolutionary Process of Neogene Bovidae from China. Vertebrata PalAsiatica 47, 265–281.	Herbivore	NOWdatabase	ground dwelling	PBDB
Sinoryx	7	Chen, G., Zhang, Z., 2009. Taxonomy and Evolutionary Process of Neogene Bovidae from China. Vertebrata PalAsiatica 47, 265–281.	Herbivore	NOWdatabase	ground dwelling	PBDB
Sinotherium	8	NOWdatabase	Herbivore	NOWdatabase	ground dwelling	NOWdatabase
Sinotragus	5&6	Solounias, N., Moelleken, S.M.C., 1992. Dietary adaptations of two goat ancestors and evolutionary considerations. Geobios 25, 797–809. https://doi.org/10.1016/S0016-6995(92)80061-H	Herbivore	NOWdatabase	ground dwelling	PBDB
Sivacapra	5&6	Moigne, A.M., Dambricourt Malassé, A., Singh, M., Kaur, A., Gaillard, C., Karir, B., Pal, S., Bhardwaj, V., Abdessadok, S., Chapon Sao, C., Gargani, J., Tudryn, A., 2016. The faunal assemblage of the paleonto-archeological localities of the Late Pliocene Quranwala Zone, Masol Formation, Siwalik Range, NW India. Comptes Rendus Palevol 15, 359–378. https://doi.org/10.1016/j.crpv.2015.09.016	Herbivore	NOWdatabase	ground dwelling	PBDB
Sivachoerus	6&7	NOWdatabase	Omnivore	PBDB	ground dwelling	PBDB
Sivacobus	4&5	Vrba, E.S., Bibi, F., Costa, A.G., 2015. First Asian record of a late Pleistocene reduncine (Artiodactyla, Bovidae, Reduncini), Sivacobus sankaliai, sp. nov., from Gopnath (Miliolite Formation) Gujarat, India, and a revision of the Asian genus Sivacobus Pilgrim, 1939. Journal of Vertebrate Paleontology 35, e943399. https://doi.org/10.1080/02724634.2014.943399	Herbivore	NOWdatabase	ground dwelling	PBDB
Sivadenota	4&5	Vrba, E.S., Bibi, F., Costa, A.G., 2015. First Asian record of a late Pleistocene reduncine (Artiodactyla, Bovidae, Reduncini), Sivacobus sankaliai, sp. nov., from Gopnath (Miliolite Formation) Gujarat, India, and a revision of the Asian genus Sivacobus Pilgrim, 1939. Journal of Vertebrate Paleontology 35, e943399. https://doi.org/10.1080/02724634.2014.943399	Herbivore	NOWdatabase	ground dwelling	PBDB
Sivalhippus	6	NOWdatabase	Herbivore	NOWdatabase	ground dwelling	PBDB
Sivaonyx	2&3	NOWdatabase	Carnivore	NOWdatabase	amphibious	PBDB
SivaPanTHERIA	5	NOWdatabase	Carnivore	NOWdatabase	scansorial	PBDB
Sivapithecus	4&5	Chaimanee, Y., Lazzari, V., Yamee, C., Suraprasit, K., Rugbumrung, M., Chaivanich, K., Jaeger, J.-J., 2022. New materials of Khoratpithecus, a Late Miocene hominoid from Nakhon Ratchasima Province, Northeastern Thailand, confirm its pongine affinities. pala 323, 147–186. https://doi.org/10.1127/pala/2022/0129	Omnivore	PBDB	ground dwelling	PBDB
Sivatherium	7&8	NOWdatabase	Herbivore	NOWdatabase	ground dwelling	PBDB
Sivoreas	5	Van Der Made, J., Hussain, S.T., 1994. Horn cores of Sivoreas (Bovidae) from the Miocene of Pakistan and utility of their torsion as a taxonomic tool. Geobios 27, 103–111. https://doi.org/10.1016/S0016-6995(06)80218-4	Herbivore	NOWdatabase	ground dwelling	PBDB
Skoufotragus	4&5	NOWdatabase	Herbivore	NOWdatabase	ground dwelling	PBDB
Soergelia	5&6	NOWdatabase	Herbivore	NOWdatabase	ground dwelling	PBDB
Spirocerus	6&7	NOWdatabase	Herbivore	NOWdatabase	ground dwelling	PBDB
Sporadotragus	5&6	NOWdatabase	Herbivore	NOWdatabase	ground dwelling	PBDB
Stegodon	9&10	NOWdatabase	Herbivore	NOWdatabase	ground dwelling	PBDB
Stegolophodon	8&9	Saegusa, H., 2020. Stegodontidae and Anancus: Keys to understanding dental evolution in Elephantidae. Quaternary Science Reviews 231, 106176. https://doi.org/10.1016/j.quascirev.2020.106176	Herbivore	NOWdatabase	ground dwelling	PBDB
Stegotetrabelodon	9	NOWdatabase	Herbivore	NOWdatabase	ground dwelling	PBDB
Stenailurus	6	NOWdatabase	Carnivore	NOWdatabase	scansorial	PBDB
Stephanocemas	3	NOWdatabase	Herbivore	NOWdatabase	ground dwelling	PBDB
Stephanorhinus	8	NOWdatabase	Herbivore	NOWdatabase	ground dwelling	NOWdatabase
Styriofelis	3&4	NOWdatabase	Carnivore	NOWdatabase	scansorial	NOWdatabase
Subchilotherium	7	NOWdatabase	Herbivore	NOWdatabase	ground dwelling	NOWdatabase
Suricata	1	PanTHERIA	Carnivore	Kissling et al., 2014	ground dwelling	PBDB
Sus	3&4&5	NOWdatabase	Omnivore&Herbivore	Kissling et al., 2014	ground dwelling	NOWdatabase
Sylvicapra	3&4	NOWdatabase	Herbivore	NOWdatabase	ground dwelling	PBDB
Symphalangus	3	PBDB	Herbivore	Kissling et al., 2014	arboreal	PBDB
Syncerus	6&7	NOWdatabase	Herbivore	NOWdatabase	ground dwelling	NOWdatabase
Szechuanopithecus	2	Young, C.C., Liu, P.T., 1950. On The Mammalian Fauna at Koloshan near Chungking, Szechuan. Bulletin of the Geological Society of China 30, 43–91. https://doi.org/10.1111/j.1755-6724.1950.mp30001006.x	Omnivore	Young, C.C., Liu, P.T., 1950. On The Mammalian Fauna at Koloshan near Chungking, Szechuan. Bulletin of the Geological Society of China 30, 43–91. https://doi.org/10.1111/j.1755-6724.1950.mp30001006.x	ground dwelling	Young, C.C., Liu, P.T., 1950. On The Mammalian Fauna at Koloshan near Chungking, Szechuan. Bulletin of the Geological Society of China 30, 43–91. https://doi.org/10.1111/j.1755-6724.1950.mp30001006.x
Tapiriscus	6	NOWdatabase	Herbivore	NOWdatabase	ground dwelling	NOWdatabase
Tapirus	6&7	NOWdatabase	Herbivore	NOWdatabase	amphibious	PBDB
Tarsius	1	PanTHERIA	Carnivore	Kissling et al., 2014	arboreal	PBDB
Taurotragus	6&7	NOWdatabase	Herbivore	NOWdatabase	ground dwelling	PBDB
Taxodon	2&3	NOWdatabase	Carnivore	NOWdatabase	scansorial	PBDB
Tchadotragus	5&6	Faith, J.T., Rowan, J., Du, A., 2019. Early hominins evolved within non-analog ecosystems. Proc Natl Acad Sci USA 116, 21478–21483. https://doi.org/10/gf98q5	Herbivore	NOWdatabase	ground dwelling	PBDB
Tchaltacerus	4	NOWdatabase	Herbivore	NOWdatabase	ground dwelling	PBDB
Tethytragus	4	NOWdatabase	Herbivore	NOWdatabase	ground dwelling	PBDB
Tetracerus	4	PanTHERIA	Herbivore	NOWdatabase	ground dwelling	PBDB
Tetraconodon	7	Raza, S.M., Barry, J.C., Meyer, G.E., Martin, L., 1984. Preliminary report on the geology and vertebrate fauna of the Miocene Manchar Formation, Sind, Pakistan. Journal of Vertebrate Paleontology 4, 584–599. https://doi.org/10/bn6kb5	Omnivore	PBDB	ground dwelling	PBDB
Tetralophodon	9	NOWdatabase	Herbivore	NOWdatabase	ground dwelling	NOWdatabase
Thalassictis	3&4	NOWdatabase	Carnivore	NOWdatabase	ground dwelling	NOWdatabase
Thaumastocyon	6	NOWdatabase	Carnivore	NOWdatabase	ground dwelling	NOWdatabase
Theropithecus	5	NOWdatabase	Herbivore	Kissling et al., 2014	arboreal	PBDB
Torolutra	2&3	Pickford, M., 2007. Revision of the Mio-Pliocene bunodont otter-like mammals of the Indian Subcontinent. Estud. geol. 63, 83–127. https://doi.org/10.3989/egeol.07631192	Carnivore	PBDB	scansorial	PBDB
Torticornis	6	Dmitrieva, Е.А., 1977. Антилопы неогена Монголии и сопредельных территорий. Наука.	Herbivore	NOWdatabase	ground dwelling	PBDB
Tossunnoria	6	Wang, S., Yang, Q., Zhao, Y., Li, C., Shi, Q., Zong, L., Ye, J., 2019. New Olonbulukia material and its related assemblage reveal an early radiation of stem Caprini along the north of the Tibetan Plateau. J. Paleontol. 93, 385–397. https://doi.org/10.1017/jpa.2018.65	Herbivore	NOWdatabase	ground dwelling	PBDB
Trachypithecus	2	PanTHERIA	Herbivore&Omnivore	Kissling et al., 2014	arboreal	PBDB
Tragelaphus	5&6	NOWdatabase	Herbivore	NOWdatabase	ground dwelling	NOWdatabase
Tragoportax	5&6	NOWdatabase	Herbivore	NOWdatabase	ground dwelling	PBDB
Tragoreas	5	Dmitrieva, E.L., Serdyuk, N.V., 2011. Hippotraginae (Bovidae, Artiodactyla, Mammalia) from the Late Miocene of Tuva. Paleontol. J. 45, 665–673. https://doi.org/10.1134/S0031030111060050	Herbivore	NOWdatabase	ground dwelling	PBDB
Tragospira	5	Kretzoi, M., 1953. Jelentés a kislángi Kalabriai (Villafrankai) fauna feltárásáról. A Magyar Állami Földtani Intézet évi jelentése az 1953. évről 213–238.	Herbivore	NOWdatabase	ground dwelling	PBDB
Tragulus	1&2	PanTHERIA	Herbivore	NOWdatabase	ground dwelling	PBDB
Trifurcatoceros	4&5	Dong, W., Li, Z., 2009. New cervids (Artiodactyla, Mammalia) from the Late Pleistocene of Lingjing Site in Henan Province, China. Acta Anthropologica Sinica 28, 319–326.	Herbivore	Dong, W., Li, Z., 2009. New cervids (Artiodactyla, Mammalia) from the Late Pleistocene of Lingjing Site in Henan Province, China. Acta Anthropologica Sinica 28, 319–326.	ground dwelling	Dong, W., Li, Z., 2009. New cervids (Artiodactyla, Mammalia) from the Late Pleistocene of Lingjing Site in Henan Province, China. Acta Anthropologica Sinica 28, 319–326.
Trocharion	2	NOWdatabase	Carnivore	NOWdatabase	ground dwelling	PBDB
Trochictis	2	NOWdatabase	Carnivore	NOWdatabase	ground dwelling	PBDB
Trochotherium	2	NOWdatabase	Carnivore	NOWdatabase	ground dwelling	PBDB
Tsaidamotherium	6	Shi, Q., 2023. Fossil bovids from the Linxia Basin of Gansu Province, China, and their implications for regional biostratigraphy, palaeogeography and palaeoecology. Palaeogeography, Palaeoclimatology, Palaeoecology 619, 111543. https://doi.org/10.1016/j.palaeo.2023.111543	Herbivore	NOWdatabase	ground dwelling	PBDB
Turiacemas	4&5	Bernor, R., Kordos, L., Rook, L., 2005. Multidisciplinary research at rudabánya. Palaeontographia Italica 90, 1–313.	Herbivore	NOWdatabase	ground dwelling	NOWdatabase
Turritragus	2&3	Abbazzi, L., Delfino, M., Gallai, G., Trebini, L., Rook, L., 2008. New Data on the vertebrate assemblage of Fiume Santo (North‐West Sardinia, Italy), and overview on the Late Miocene Tusco‐Sardinian Palaeobioprovince. Palaeontology 51, 425–451. https://doi.org/10.1111/j.1475-4983.2008.00758.x	Herbivore	NOWdatabase	ground dwelling	PBDB
Tuscomeryx	2&3	Abbazzi, L., 2001. Cervidea and Moschidae (Mammalia, Artiodactyla) from the Baccinello V.3 Assemblage (Late Miocene, Late Turolian, Grosseto, Italy).	Herbivore	NOWdatabase	ground dwelling	NOWdatabase
Tyrrhenolutra	2	Pickford, M., 2007. Revision of the Mio-Pliocene bunodont otter-like mammals of the Indian Subcontinent. Estud. geol. 63, 83–127. https://doi.org/10.3989/egeol.07631192	Carnivore	NOWdatabase	amphibious	PBDB
Tyrrhenotragus	3	NOWdatabase	Herbivore	NOWdatabase	ground dwelling	PBDB
Udabnocerus	5&6	Gabuniya, E.G., 1987. К истории газахтийа пермских полорогих Удабно. Vestnik Gosudarstvennogo Muzeya Gruzii im. S. N. Dzhanshia 34-A, 1–85.	Herbivore	NOWdatabase	ground dwelling	NOWdatabase
Udabnopithecus	4	NOWdatabase	Herbivore	NOWdatabase	arboreal	NOWdatabase
Ugandax	6&7	Faith, J.T., Rowan, J., Du, A., 2019. Early hominins evolved within non-analog ecosystems. Proc Natl Acad Sci USA 116, 21478–21483. https://doi.org/10/gf98q5	Herbivore	NOWdatabase	ground dwelling	PBDB
Umbrotherium	6	Abbazzi, L., Delfino, M., Gallai, G., Trebini, L., Rook, L., 2008. New Data on the vertebrate assemblage of Fiume Santo (North‐West Sardinia, Italy), and overview on the Late Miocene Tusco‐Sardinian Palaeobioprovince. Palaeontology 51, 425–451. https://doi.org/10.1111/j.1475-4983.2008.00758.x	Herbivore	NOWdatabase	ground dwelling	PBDB
Urmiatherium	5&6	NOWdatabase	Herbivore	NOWdatabase	ground dwelling	PBDB
Ursavus	5	NOWdatabase	Omnivore	NOWdatabase	ground dwelling	NOWdatabase
Ursus	4&5	NOWdatabase	Omnivore&Carnivore&Herbivore	Kissling et al., 2014	ground dwelling	NOWdatabase
Urva	2	PBDB	Carnivore	PBDB	scansorial	PBDB
Viretailurus	5	Madurell-Malapeira, J., Alba, D.M., Moyà-Solà, S., Aurell-Garrido, J., 2010. The Iberian record of the puma-like cat Puma pardoides (Owen, 1846) (Carnivora, Felidae). Comptes Rendus Palevol 9, 55–62. https://doi.org/10.1016/j.crpv.2009.12.002	Carnivore	NOWdatabase	scansorial	PBDB
Vishnuictis	2	Peigné, S., De Bonis, L., Mackaye, H.T., Likius, A., Vignaud, P., Brunet, M., 2008. Late Miocene Carnivora from Chad: Herpestidae, Viverridae and small-sized Felidae. Comptes Rendus Palevol 7, 499–527. https://doi.org/10.1016/j.crpv.2008.10.002	Carnivore	PBDB	scansorial	PBDB
Vishnumeryx	2&3	Gentry, A.W., 1994. The Miocene differentiation of old world Pecora (Mammalia). Historical Biology 7, 115–158. https://doi.org/10.1080/10292389409380449	Herbivore	NOWdatabase	ground dwelling	NOWdatabase
Vishnuonyx	3&4	NOWdatabase	Carnivore	PBDB	amphibious	PBDB
Viverra	2	NOWdatabase	Omnivore&Carnivore	PBDB	scansorial	NOWdatabase
Viverravus	1	NOWdatabase	Carnivore	NOWdatabase	scansorial	PBDB
Viverricula	2	PanTHERIA	Omnivore	NOWdatabase	scansorial	PBDB
Vormela	1	NOWdatabase	Carnivore	Kissling et al., 2014	scansorial	PBDB
Vulpes	2	NOWdatabase	Omnivore&Carnivore	Kissling et al., 2014	ground dwelling	PBDB
Wellsiana	5&6	Vrba, E.S., 1987. New species and a new genus of Hippotragini (Bovidae) from Makapansgat limeworks. Palaeontologia Africana 26, 47–58.	Herbivore	NOWdatabase	ground dwelling	PBDB
Werdelinus	3	NOWdatabase	Carnivore	NOWdatabase	ground dwelling	NOWdatabase
Xenictis	4	García, N., Arsuaga, J.L., Bermúdez De Castro, J.M., Carbonell, E., Rosas, A., Huguet, R., 2008. The Epivillafranchian carnivore Pannonictis (Mammalia, Mustelidae) from Sima del Elefante (Sierra de Atapuerca, Spain) and a revision of the Eurasian occurrences from a taxonomic perspective. Quaternary International 179, 42–52. https://doi.org/10.1016/j.quaint.2007.09.031	Carnivore	PBDB	scansorial	PBDB
Xenocyon	5	NOWdatabase	Carnivore	NOWdatabase	ground dwelling	PBDB
Xenogale	2	Egi, N., Thaung-Htike, Zin-Maung-Maung-Thein, Maung-Maung, Nishioka, Y., Tsubamoto, T., Ogino, S., Takai, M., 2011. A mongoose remain (Mammalia: Carnivora) from the Upper Irrawaddy sediments, Myanmar and its significance in evolutionary history of Asian herpestids. Journal of Asian Earth Sciences 42, 1204–1209. https://doi.org/10.1016/j.jseaes.2011.07.003	Carnivore	PBDB	ground dwelling	PBDB
Yunnanochoerus	5	Pickford, M., 2011. Los suoideos de talla pequeña del Mioceno de Europa y Asia. Estud. geol. 67, 541. https://doi.org/10.3989/egeol.40634.206	Omnivore	PBDB	ground dwelling	PBDB
Yunnanotherium	2	Guzmán Sandoval, J., 2018. Palaeobiology of tragulids (Mammalia: Artiodactyla: Ruminantia) (Doctoral dissertation). Ludwig-Maximilians-Universität München.	Herbivore	NOWdatabase	ground dwelling	PBDB
Zephyreduncinus	4&5	Faith, J.T., Rowan, J., Du, A., 2019. Early hominins evolved within non-analog ecosystems. Proc Natl Acad Sci USA 116, 21478–21483. https://doi.org/10/gf98q5	Herbivore	NOWdatabase	ground dwelling	PBDB
Zygolophodon	10	NOWdatabase	Herbivore	NOWdatabase	ground dwelling	PBDB
