# Supplementary material for: No evidence that hominin dispersal across Eurasia was part of a wider turnover in mammal distributions
Source: Nat Commun. 2026 Apr 17;17:3575. doi: 10.1038/s41467-026-71648-w (PMC13090383; doi:10.1038/s41467-026-71648-w)
Supplement: Supplementary file 5 — Supplementary Data 3 [file 41467_2026_71648_MOESM5_ESM.csv]

genus	synonym
Huanghotherium	Ancylotherium
Phenacotragus	Antidorcas
Karsimatherium	Bramatherium
Parapseudotragus	Capra
Pliodiceros	Ceratotherium
Cervocerus	Cervavitus
Neomegaloceros	Cervavitus
Proboselaphus	Cervus
Pseudaxis	Cervus
Itanzatherium	Coelodonta
Gorgon	Connochaetes
Oreonagor	Connochaetes
Hypselephas	Elephas
Orasius	Giraffa
Trilobophorus	Hippopotamus
Megaceros	Megaloceros
Pseudodama	Metacervocerus
Macedonitherium	Mitilanotherium
Stylochoerus	Phacochoerus
Euryceros	Sinomegaceros
Gangicobus	Sivacobus
Vishnucobus	Sivacobus
Homoioceras	Syncerus
Boocercus	Tragelaphus
Tragocerus	Tragoportax
Xenalopex	Vulpes
Allohippos	Equus
Helarctos	Ursus
Korynochoerus	Propotamochoerus
Mesochoerus	Kolpochoerus
Anomalopithecus	Macaca
Viretailurus	Puma
Onotragus	Kobus
Meiniogale	Alopecocyon
